# Supplementary material for: 6-(Hex-5-en­yloxy)naphthalene-2-carb­oxy­lic acid
Source: Acta Crystallogr Sect E Struct Rep Online. 2014 May 24;70(Pt 6):o696–7. doi: 10.1107/S1600536814010642 (PMC4051067; doi:10.1107/S1600536814010642)
Supplement: Supplementary file 1 [file e-70-0o696-sup1.cif]

##############################################################################
#                                                                            #
# This CIF contains the data in a paper accepted for publication in          #
# Acta Crystallographica Section E. It conforms to the requirements of       #
# Notes for Authors for Acta Crystallographica Section E, and has been       #
# peer reviewed under the auspices of the IUCr Commission on Journals.       #
#                                                                            #
# Full details of the Crystallographic Information File format               #
# are given in the paper "The Crystallographic Information File (CIF):       #
# a New Standard Archive File for Crystallography" by S. R. Hall, F. H.      #
# Allen and I. D. Brown [Acta Cryst. (1991), A47, 655-685].                  #
#                                                                            #
# The current version of the core CIF dictionary is obtainable from          #
# ftp://ftp.iucr.org/pub/cif_core.dic.                                       #
#                                                                            #
# Software is freely available for graphical display of the structure(s)     #
# in this CIF. For information consult the CIF software page                 #
# http://www.iucr.org/resources/cif/software.                                #
#                                                                            #
# This file may be used for bona fide research purposes within the           #
# scientific community so long as proper attribution is given to the journal # 
# article from which it was obtained.                                        #
#                                                                            #
##############################################################################
data_I
_audit_creation_method     SHELXL-97
_journal_date_recd_electronic     2014-04-25
_journal_date_accepted     2014-05-09
_journal_name_full     'Acta Crystallographica, Section E'
_journal_year     2014
_journal_volume     70
_journal_issue      6
_journal_page_first     o696
_journal_page_last     o697
_journal_paper_category     QO
_journal_paper_doi     10.1107/S1600536814010642
_journal_coeditor_code     KP2470
_publ_contact_author_name     'Rahman, Md. Lutfor'
_publ_contact_author_address
;
University Malaysia Pahang, Faculty of Industrial Sciences and Technology,
26300 Gambang, Kuantan, Pahang, Malaysia
;
_publ_contact_author_email     'lutfor73@gmail.com'
_publ_contact_author_phone     '+6012 8393831'
_publ_section_title
;
6-(Hex-5-enyloxy)naphthalene-2-carboxylic acid
;
loop_
    _publ_author_name
    _publ_author_address
    'Rahman, Md. Lutfor'
;
University Malaysia Pahang, Faculty of Industrial Sciences and Technology,
26300 Gambang, Kuantan, Pahang, Malaysia
;
    'H. T. Srinivasa'
;
Raman Research Institute, C.V. Raman Avenue, Sadashivanagar,
Bangalore 560 080, India
;
    'Mohd. Yusoff, Mashitah'
;
University Malaysia Pahang, Faculty of Industrial Sciences and Technology,
26300 Gambang, Kuantan, Pahang, Malaysia
;
    'Huey Chong Kwong'
;
School of Chemical Sciences,
Universiti Sains Malaysia, 11800 USM, Penang, Malaysia
;
    'Ching Kheng Quah'
;
X-ray Crystallography Unit, School of Physics,
Universiti Sains Malaysia, 11800 USM, Penang, Malaysia
;
_database_code_depnum_ccdc_archive     'CCDC 1001958,1001959'
_chemical_name_systematic
;
6-(Hex-5-enyloxy)naphthalene-2-carboxylic acid
;
_chemical_name_common     ?
_chemical_formula_moiety     'C17 H18 O3'
_chemical_formula_sum     'C17 H18 O3'
_chemical_formula_iupac     'C17 H18 O3'
_chemical_formula_weight     270.31
_chemical_melting_point     ?
_symmetry_cell_setting     triclinic
_symmetry_space_group_name_H-M     'P -1 '
_symmetry_space_group_name_Hall     '-P 1'
loop_
    _symmetry_equiv_pos_as_xyz
    'x, y, z'
    '-x, -y, -z'
_cell_length_a     9.5018(2)
_cell_length_b     14.8695(2)
_cell_length_c     17.6757(3)
_cell_angle_alpha     113.6380(10)
_cell_angle_beta     102.1880(10)
_cell_angle_gamma     93.1270(10)
_cell_volume     2209.06(7)
_cell_formula_units_Z     6
_cell_measurement_reflns_used     9936
_cell_measurement_theta_min     2.82
_cell_measurement_theta_max     69.37
_cell_measurement_temperature     298
_exptl_crystal_description     'block'
_exptl_crystal_colour     'colourless'
_exptl_crystal_size_max     0.53
_exptl_crystal_size_mid     0.208
_exptl_crystal_size_min     0.179
_exptl_crystal_density_diffrn     1.219
_exptl_crystal_density_meas     ?
_exptl_crystal_density_method     'not measured'
_exptl_crystal_F_000     864
_exptl_absorpt_coefficient_mu     0.666
_exptl_absorpt_correction_type     multi-scan
_exptl_absorpt_process_details     '(<i>SADABS</i>; Bruker, 2009)'
_exptl_absorpt_correction_T_min     0.7191
_exptl_absorpt_correction_T_max     0.8901
_exptl_special_details
;
;
_diffrn_ambient_temperature     298
_diffrn_radiation_type     CuK\a
_diffrn_radiation_wavelength     1.54178
_diffrn_radiation_source     'fine-focus sealed tube'
_diffrn_radiation_monochromator     graphite
_diffrn_measurement_device_type     'Bruker APEX DUO CCD area-detector'
_diffrn_measurement_method     '\f and \w scans'
_diffrn_detector_area_resol_mean     ?
_diffrn_reflns_number     25536
_diffrn_reflns_av_R_equivalents     0.0203
_diffrn_reflns_av_sigmaI/netI     0.0183
_diffrn_reflns_theta_min     2.82
_diffrn_reflns_theta_max     62.50
_diffrn_reflns_theta_full     62.50
_diffrn_measured_fraction_theta_max     0.963
_diffrn_measured_fraction_theta_full     0.963
_diffrn_reflns_limit_h_min     -10
_diffrn_reflns_limit_h_max     10
_diffrn_reflns_limit_k_min     -17
_diffrn_reflns_limit_k_max     17
_diffrn_reflns_limit_l_min     -20
_diffrn_reflns_limit_l_max     17
_diffrn_standards_number     0
_diffrn_standards_interval_count     .
_diffrn_standards_interval_time     .
_diffrn_standards_decay_%     ?
_refine_special_details
;
Refinement of <i>F</i>^2^ against ALL reflections. The weighted <i>R</i>-factor
<i>wR</i> and goodness of fit <i>S</i> are based on <i>F</i>^2^, conventional
<i>R</i>-factors <i>R</i> are based on <i>F</i>, with <i>F</i> set to zero for
negative <i>F</i>^2^. The threshold expression of <i>F</i>^2^ >
\s(<i>F</i>^2^) is used only for calculating <i>R</i>-factors(gt) <i>etc</i>.
and is not relevant to the choice of reflections for refinement.
<i>R</i>-factors based on <i>F</i>^2^ are statistically about twice as large
as those based on <i>F</i>, and <i>R</i>- factors based on ALL data will be
even larger.
;
_reflns_number_total     6763
_reflns_number_gt     5768
_reflns_threshold_expression     I>2\s(I)
_refine_ls_structure_factor_coef     Fsqd
_refine_ls_matrix_type     full
_refine_ls_R_factor_all     0.0497
_refine_ls_R_factor_gt     0.0449
_refine_ls_wR_factor_gt     0.1424
_refine_ls_wR_factor_ref     0.1523
_refine_ls_goodness_of_fit_ref     1.064
_refine_ls_restrained_S_all     1.079
_refine_ls_number_reflns     6763
_refine_ls_number_parameters     580
_refine_ls_number_restraints     12
_refine_ls_hydrogen_treatment     constr
_refine_ls_weighting_scheme     calc
_refine_ls_weighting_details
         'calc w=1/[\s^2^(Fo^2^)+(0.0897P)^2^+0.1917P] where P=(Fo^2^+2Fc^2^)/3'
_atom_sites_solution_hydrogens     geom
_atom_sites_solution_primary     direct
_atom_sites_solution_secondary     difmap
_refine_ls_shift/su_max     0.001
_refine_ls_shift/su_mean     0.001
_refine_diff_density_max     0.233
_refine_diff_density_min     -0.167
_refine_ls_extinction_method     none
_refine_ls_extinction_coef     ?
loop_
    _atom_type_symbol
    _atom_type_description
    _atom_type_scat_dispersion_real
    _atom_type_scat_dispersion_imag
    _atom_type_scat_source
    'C' 'C' 0.0181 0.0091
                         'International Tables Vol C Tables 4.2.6.8 and 6.1.1.4'
    'H' 'H' 0.0000 0.0000
                         'International Tables Vol C Tables 4.2.6.8 and 6.1.1.4'
    'O' 'O' 0.0492 0.0322
                         'International Tables Vol C Tables 4.2.6.8 and 6.1.1.4'
_computing_data_collection     'APEX2 (Bruker, 2009)'
_computing_cell_refinement     'SAINT (Bruker, 2009)'
_computing_data_reduction     'SAINT (Bruker, 2009)'
_computing_structure_solution     'SHELXTL (Sheldrick, 2008)'
_computing_structure_refinement     'SHELXTL (Sheldrick, 2008)'
_computing_molecular_graphics     'Mercury (Macrae <i>et al.</i>, 2006)'
_computing_publication_material
;
SHELXTL (Sheldrick, 2008) and PLATON (Spek, 2009)
;
loop_
    _atom_site_type_symbol
    _atom_site_label
    _atom_site_fract_x
    _atom_site_fract_y
    _atom_site_fract_z
    _atom_site_U_iso_or_equiv
    _atom_site_adp_type
    _atom_site_calc_flag
    _atom_site_refinement_flags
    _atom_site_occupancy
    _atom_site_symmetry_multiplicity
    _atom_site_disorder_assembly
    _atom_site_disorder_group
    C C11C 0.95456(14) 0.84092(10) 0.81731(8) 0.0590(3) Uani d . 1 1 . .
    H H11A 1.0541 0.8394 0.8316 0.071 Uiso calc R 1 1 . .
    O O1A 0.88492(10) 0.95388(8) 0.38257(7) 0.0761(3) Uani d . 1 1 . .
    O O2A 0.69392(11) 0.99235(8) 0.31169(7) 0.0755(3) Uani d . 1 1 . .
    H H1 0.7582 1.0190 0.2870 0.113 Uiso d R 1 1 . .
    C C2B 1.27582(13) 0.89459(9) 0.07820(8) 0.0514(3) Uani d . 1 1 . .
    C C11B 1.33200(14) 0.84821(10) 0.13154(8) 0.0575(3) Uani d . 1 1 . .
    H H11B 1.4315 0.8462 0.1453 0.069 Uiso calc R 1 1 . .
    O O1B 1.50686(10) 0.93180(7) 0.05874(7) 0.0686(3) Uani d . 1 1 . .
    O O2B 1.31640(10) 0.98007(7) -0.00396(7) 0.0720(3) Uani d . 1 1 . .
    H H2 1.3830 1.0058 -0.0179 0.108 Uiso d R 1 1 . .
    C C9B 1.08934(13) 0.80896(9) 0.14448(8) 0.0511(3) Uani d . 1 1 . .
    O O1C 1.13044(10) 0.92441(8) 0.74563(7) 0.0702(3) Uani d . 1 1 . .
    C C2A 0.65249(14) 0.91504(9) 0.39971(8) 0.0533(3) Uani d . 1 1 . .
    C C9C 0.71133(13) 0.80165(9) 0.82925(8) 0.0526(3) Uani d . 1 1 . .
    O O2C 0.94033(10) 0.96819(8) 0.67871(7) 0.0754(3) Uani d . 1 1 . .
    H H3 1.0014 0.9978 0.6580 0.113 Uiso d R 1 1 . .
    C C4B 1.03382(13) 0.85815(9) 0.09276(8) 0.0512(3) Uani d . 1 1 . .
    C C7C 0.46924(14) 0.76419(10) 0.84158(9) 0.0585(3) Uani d . 1 1 . .
    C C2C 0.89811(13) 0.88579(9) 0.76267(8) 0.0523(3) Uani d . 1 1 . .
    C C14A 0.0353(2) 0.62196(14) 0.62674(12) 0.0919(5) Uani d . 1 1 . .
    H H14A 0.0887 0.5681 0.6030 0.110 Uiso calc PR 0.664(6) 1 A 1
    H H14B 0.0969 0.6683 0.6817 0.110 Uiso calc PR 0.664(6) 1 A 1
    H H14G 0.0882 0.6670 0.6844 0.110 Uiso d PR 0.336(6) 1 A 2
    H H14H 0.0870 0.5663 0.6055 0.110 Uiso d PR 0.336(6) 1 A 2
    C C4A 0.40916(14) 0.87883(9) 0.41207(8) 0.0527(3) Uani d . 1 1 . .
    C C11A 0.70786(14) 0.87345(10) 0.45694(8) 0.0599(3) Uani d . 1 1 . .
    H H11C 0.8074 0.8723 0.4721 0.072 Uiso calc R 1 1 . .
    C C7B 0.84757(15) 0.77311(10) 0.15801(9) 0.0596(3) Uani d . 1 1 . .
    C C4C 0.65552(13) 0.84871(9) 0.77598(8) 0.0520(3) Uani d . 1 1 . .
    C C7A 0.22020(15) 0.80107(10) 0.47998(9) 0.0625(3) Uani d . 1 1 . .
    C C6B 0.79310(15) 0.82404(10) 0.10851(9) 0.0644(4) Uani d . 1 1 . .
    H H6BA 0.6946 0.8296 0.0976 0.077 Uiso calc R 1 1 . .
    C C6C 0.41426(14) 0.81381(10) 0.79116(9) 0.0643(3) Uani d . 1 1 . .
    H H6CA 0.3156 0.8188 0.7799 0.077 Uiso calc R 1 1 . .
    O O3B 0.74330(11) 0.73435(8) 0.18358(7) 0.0750(3) Uani d . 1 1 . .
    C C6A 0.16638(15) 0.84526(11) 0.42473(9) 0.0664(4) Uani d . 1 1 . .
    H H6AA 0.0674 0.8487 0.4109 0.080 Uiso calc R 1 1 . .
    C C3C 0.75144(14) 0.88935(9) 0.74318(8) 0.0537(3) Uani d . 1 1 . .
    H H3CA 0.7148 0.9193 0.7075 0.064 Uiso calc R 1 1 . .
    O O3C 0.36603(10) 0.72389(8) 0.86688(7) 0.0695(3) Uani d . 1 1 . .
    C C3B 1.12942(14) 0.89931(9) 0.06024(8) 0.0526(3) Uani d . 1 1 . .
    H H3BA 1.0926 0.9305 0.0257 0.063 Uiso calc R 1 1 . .
    C C13C 0.27997(15) 0.62535(11) 0.93018(9) 0.0655(4) Uani d . 1 1 A .
    H H13A 0.2178 0.5782 0.8757 0.079 Uiso calc R 1 1 . .
    H H13B 0.2252 0.6776 0.9557 0.079 Uiso calc R 1 1 . .
    C C13B 0.64881(17) 0.64431(12) 0.25026(10) 0.0746(4) Uani d . 1 1 A .
    H H13C 0.5856 0.5976 0.1960 0.090 Uiso calc R 1 1 . .
    H H13D 0.5976 0.6994 0.2744 0.090 Uiso calc R 1 1 . .
    C C3A 0.50620(14) 0.91728(9) 0.37867(8) 0.0537(3) Uani d . 1 1 . .
    H H3AA 0.4700 0.9450 0.3412 0.064 Uiso calc R 1 1 . .
    C C10B 1.24113(14) 0.80637(10) 0.16294(8) 0.0580(3) Uani d . 1 1 . .
    H H10A 1.2798 0.7754 0.1973 0.070 Uiso calc R 1 1 . .
    O O3A 0.11378(11) 0.76599(8) 0.50651(7) 0.0789(3) Uani d . 1 1 A .
    C C10C 0.86334(14) 0.79986(10) 0.84898(8) 0.0598(3) Uani d . 1 1 . .
    H H10B 0.9018 0.7700 0.8843 0.072 Uiso calc R 1 1 . .
    C C10A 0.61622(15) 0.83494(10) 0.49016(9) 0.0610(3) Uani d . 1 1 . .
    H H10C 0.6544 0.8077 0.5276 0.073 Uiso calc R 1 1 . .
    C C5B 0.88300(14) 0.86486(10) 0.07668(9) 0.0603(3) Uani d . 1 1 . .
    H H5BA 0.8453 0.8978 0.0438 0.072 Uiso calc R 1 1 . .
    C C5C 0.50437(14) 0.85437(10) 0.75895(9) 0.0616(3) Uani d . 1 1 . .
    H H5CA 0.4664 0.8863 0.7253 0.074 Uiso calc R 1 1 . .
    C C13A 0.01091(18) 0.67434(12) 0.56904(11) 0.0807(4) Uani d . 1 1 A .
    H H13E -0.0417 0.7289 0.5923 0.097 Uiso calc R 1 1 . .
    H H13F -0.0493 0.6284 0.5134 0.097 Uiso calc R 1 1 . .
    C C1A 0.75063(14) 0.95599(9) 0.36308(8) 0.0573(3) Uani d . 1 1 . .
    C C1C 0.99664(14) 0.92866(9) 0.72752(8) 0.0560(3) Uani d . 1 1 . .
    C C8B 0.99318(15) 0.76624(10) 0.17631(8) 0.0575(3) Uani d . 1 1 . .
    H H8BA 1.0286 0.7334 0.2097 0.069 Uiso calc R 1 1 . .
    C C5A 0.25799(14) 0.88260(10) 0.39172(9) 0.0620(3) Uani d . 1 1 . .
    H H5AA 0.2211 0.9112 0.3551 0.074 Uiso calc R 1 1 . .
    C C1B 1.37349(14) 0.93781(9) 0.04264(8) 0.0550(3) Uani d . 1 1 . .
    C C8C 0.61515(14) 0.75945(10) 0.86145(8) 0.0577(3) Uani d . 1 1 . .
    H H8CA 0.6510 0.7283 0.8962 0.069 Uiso calc R 1 1 . .
    C C9A 0.46405(14) 0.83562(9) 0.46872(8) 0.0535(3) Uani d . 1 1 . .
    C C12C 0.41192(15) 0.66930(11) 0.91581(10) 0.0650(4) Uani d . 1 1 . .
    H H12A 0.4781 0.7130 0.9702 0.078 Uiso calc R 1 1 . .
    H H12B 0.4626 0.6169 0.8854 0.078 Uiso calc R 1 1 . .
    C C12A 0.15113(17) 0.71425(12) 0.55827(10) 0.0759(4) Uani d . 1 1 . .
    H H12C 0.2142 0.7588 0.6134 0.091 Uiso calc R 1 1 A .
    H H12D 0.2019 0.6602 0.5311 0.091 Uiso calc R 1 1 . .
    C C12B 0.78511(16) 0.68236(11) 0.23525(10) 0.0698(4) Uani d . 1 1 . .
    H H12E 0.8519 0.7266 0.2892 0.084 Uiso calc R 1 1 . .
    H H12F 0.8333 0.6275 0.2064 0.084 Uiso calc R 1 1 . .
    C C8A 0.36617(15) 0.79645(10) 0.50215(9) 0.0610(3) Uani d . 1 1 . .
    H H8AA 0.4006 0.7677 0.5390 0.073 Uiso calc R 1 1 . .
    C C14C 0.32087(17) 0.57320(12) 0.98788(11) 0.0754(4) Uani d . 1 1 . .
    H H14E 0.3880 0.6194 1.0409 0.090 Uiso calc PR 0.664(6) 1 A 1
    H H14F 0.3706 0.5185 0.9606 0.090 Uiso calc PR 0.664(6) 1 A 1
    H H14K 0.3715 0.6223 1.0446 0.090 Uiso d PR 0.336(6) 1 A 2
    H H14L 0.3877 0.5281 0.9665 0.090 Uiso d PR 0.336(6) 1 A 2
    C C14B 0.67968(19) 0.59356(13) 0.30987(11) 0.0828(5) Uani d . 1 1 . .
    H H14C 0.7294 0.5380 0.2847 0.099 Uiso calc PR 0.664(6) 1 A 1
    H H14D 0.7460 0.6401 0.3631 0.099 Uiso calc PR 0.664(6) 1 A 1
    H H14I 0.7411 0.6387 0.3653 0.099 Uiso d PR 0.336(6) 1 A 2
    H H14J 0.7261 0.5357 0.2862 0.099 Uiso d PR 0.336(6) 1 A 2
    C C15A -0.0974(6) 0.5802(3) 0.6415(3) 0.0832(11) Uani d PD 0.664(6) 1 A 1
    H H15A -0.1574 0.6319 0.6583 0.100 Uiso calc PR 0.664(6) 1 A 1
    H H15B -0.1530 0.5274 0.5878 0.100 Uiso calc PR 0.664(6) 1 A 1
    C C16A -0.0708(5) 0.5402(2) 0.7067(3) 0.0916(10) Uani d PD 0.664(6) 1 A 1
    H H16A -0.0137 0.5813 0.7610 0.110 Uiso calc PR 0.664(6) 1 A 1
    C C17A -0.1241(6) 0.4492(3) 0.6915(3) 0.1266(16) Uani d PD 0.664(6) 1 A 1
    H H17A -0.1816 0.4066 0.6376 0.152 Uiso calc PR 0.664(6) 1 A 1
    H H17B -0.1042 0.4275 0.7346 0.152 Uiso calc PR 0.664(6) 1 A 1
    C C15B 0.5494(6) 0.5560(4) 0.3299(3) 0.0813(11) Uani d PD 0.664(6) 1 A 1
    H H15C 0.4917 0.6092 0.3460 0.098 Uiso calc PR 0.664(6) 1 A 1
    H H15D 0.4909 0.5025 0.2776 0.098 Uiso calc PR 0.664(6) 1 A 1
    C C16B 0.5729(5) 0.5199(3) 0.3958(3) 0.0875(11) Uani d PD 0.664(6) 1 A 1
    H H16B 0.6295 0.5635 0.4496 0.105 Uiso calc PR 0.664(6) 1 A 1
    C C17B 0.5219(6) 0.4323(3) 0.3865(3) 0.1046(13) Uani d PD 0.664(6) 1 A 1
    H H17C 0.4648 0.3863 0.3338 0.126 Uiso calc PR 0.664(6) 1 A 1
    H H17D 0.5426 0.4154 0.4325 0.126 Uiso calc PR 0.664(6) 1 A 1
    C C15C 0.1867(6) 0.5328(5) 1.0080(4) 0.0738(19) Uani d PD 0.664(6) 1 A 1
    H H15E 0.1222 0.5823 1.0194 0.089 Uiso calc PR 0.664(6) 1 A 1
    H H15F 0.1341 0.4739 0.9581 0.089 Uiso calc PR 0.664(6) 1 A 1
    C C16C 0.2253(3) 0.5076(3) 1.0819(3) 0.0928(11) Uani d PD 0.664(6) 1 A 1
    H H16C 0.2837 0.5577 1.1321 0.111 Uiso calc PR 0.664(6) 1 A 1
    C C17C 0.1892(4) 0.4272(3) 1.0857(3) 0.1042(12) Uani d PD 0.664(6) 1 A 1
    H H17E 0.1308 0.3743 1.0377 0.125 Uiso calc PR 0.664(6) 1 A 1
    H H17F 0.2208 0.4207 1.1365 0.125 Uiso calc PR 0.664(6) 1 A 1
    C C15X -0.1273(16) 0.5851(10) 0.6242(9) 0.114(4) Uiso d PD 0.336(6) 1 A 2
    H H15G -0.1746 0.6422 0.6491 0.137 Uiso calc PR 0.336(6) 1 A 2
    H H15H -0.1822 0.5467 0.5654 0.137 Uiso calc PR 0.336(6) 1 A 2
    C C16X -0.1261(15) 0.5260(9) 0.6701(8) 0.154(5) Uiso d PD 0.336(6) 1 A 2
    H H16D -0.2039 0.5362 0.6953 0.185 Uiso calc PR 0.336(6) 1 A 2
    C C17X -0.0641(15) 0.4698(11) 0.6878(9) 0.164(5) Uiso d PD 0.336(6) 1 A 2
    H H17G 0.0176 0.4509 0.6679 0.196 Uiso calc PR 0.336(6) 1 A 2
    H H17H -0.0957 0.4434 0.7220 0.196 Uiso calc PR 0.336(6) 1 A 2
    C C15Y 0.5194(14) 0.5626(10) 0.3175(9) 0.096(4) Uiso d PD 0.336(6) 1 A 2
    H H15I 0.4718 0.6205 0.3384 0.116 Uiso calc PR 0.336(6) 1 A 2
    H H15J 0.4590 0.5154 0.2625 0.116 Uiso calc PR 0.336(6) 1 A 2
    C C16Y 0.544(2) 0.5186(13) 0.3768(11) 0.210(10) Uiso d PD 0.336(6) 1 A 2
    H H16E 0.5448 0.5665 0.4307 0.252 Uiso calc PR 0.336(6) 1 A 2
    C C17Y 0.563(2) 0.4435(13) 0.3816(13) 0.203(9) Uiso d PD 0.336(6) 1 A 2
    H H17I 0.5645 0.3875 0.3331 0.244 Uiso calc PR 0.336(6) 1 A 2
    H H17J 0.5755 0.4401 0.4340 0.244 Uiso calc PR 0.336(6) 1 A 2
    C C15Z 0.1984(19) 0.5311(13) 1.0046(12) 0.112(7) Uiso d PD 0.336(6) 1 A 2
    H H15K 0.1227 0.4989 0.9516 0.135 Uiso calc PR 0.336(6) 1 A 2
    H H15L 0.1603 0.5844 1.0440 0.135 Uiso calc PR 0.336(6) 1 A 2
    C C16Z 0.2317(7) 0.4548(5) 1.0422(4) 0.0839(19) Uiso d PD 0.336(6) 1 A 2
    H H16F 0.2543 0.3923 1.0122 0.101 Uiso calc PR 0.336(6) 1 A 2
    C C17Z 0.2239(9) 0.4900(8) 1.1239(5) 0.121(3) Uiso d PD 0.336(6) 1 A 2
    H H17K 0.2007 0.5533 1.1503 0.145 Uiso calc PR 0.336(6) 1 A 2
    H H17L 0.2416 0.4511 1.1540 0.145 Uiso calc PR 0.336(6) 1 A 2
loop_
    _atom_site_aniso_label
    _atom_site_aniso_U_11
    _atom_site_aniso_U_22
    _atom_site_aniso_U_33
    _atom_site_aniso_U_12
    _atom_site_aniso_U_13
    _atom_site_aniso_U_23
    C11C 0.0464(7) 0.0740(8) 0.0662(8) 0.0126(6) 0.0140(6) 0.0389(6)
    O1A 0.0526(6) 0.1063(8) 0.1005(8) 0.0207(5) 0.0269(5) 0.0701(6)
    O2A 0.0641(6) 0.1051(7) 0.0933(7) 0.0256(5) 0.0294(5) 0.0716(6)
    C2B 0.0504(7) 0.0533(7) 0.0531(7) 0.0082(5) 0.0148(5) 0.0243(5)
    C11B 0.0450(7) 0.0713(8) 0.0639(8) 0.0115(6) 0.0135(6) 0.0360(6)
    O1B 0.0514(6) 0.0867(7) 0.0895(7) 0.0153(5) 0.0243(5) 0.0552(5)
    O2B 0.0612(6) 0.0923(7) 0.0952(7) 0.0218(5) 0.0299(5) 0.0662(6)
    C9B 0.0483(7) 0.0538(6) 0.0512(7) 0.0060(5) 0.0110(5) 0.0233(5)
    O1C 0.0527(6) 0.0904(7) 0.0918(7) 0.0181(5) 0.0251(5) 0.0586(6)
    C2A 0.0515(7) 0.0572(7) 0.0561(7) 0.0110(5) 0.0159(6) 0.0274(6)
    C9C 0.0489(7) 0.0572(7) 0.0532(7) 0.0076(5) 0.0100(5) 0.0265(5)
    O2C 0.0613(6) 0.1042(7) 0.0961(7) 0.0216(5) 0.0281(5) 0.0726(6)
    C4B 0.0491(7) 0.0527(6) 0.0519(7) 0.0066(5) 0.0112(5) 0.0232(5)
    C7C 0.0497(7) 0.0647(7) 0.0644(8) 0.0047(6) 0.0140(6) 0.0315(6)
    C2C 0.0522(7) 0.0551(7) 0.0543(7) 0.0098(5) 0.0165(5) 0.0263(5)
    C14A 0.0899(12) 0.0975(12) 0.0974(12) -0.0029(9) 0.0364(10) 0.0463(10)
    C4A 0.0503(7) 0.0539(7) 0.0543(7) 0.0084(5) 0.0127(5) 0.0235(5)
    C11A 0.0485(7) 0.0746(8) 0.0672(8) 0.0139(6) 0.0149(6) 0.0400(6)
    C7B 0.0500(7) 0.0644(7) 0.0662(8) 0.0015(6) 0.0156(6) 0.0298(6)
    C4C 0.0492(7) 0.0549(7) 0.0543(7) 0.0074(5) 0.0114(5) 0.0265(5)
    C7A 0.0559(7) 0.0644(8) 0.0701(8) 0.0028(6) 0.0219(6) 0.0292(6)
    C6B 0.0464(7) 0.0758(9) 0.0763(9) 0.0090(6) 0.0140(6) 0.0382(7)
    C6C 0.0464(7) 0.0784(9) 0.0780(9) 0.0105(6) 0.0139(6) 0.0439(7)
    O3B 0.0539(5) 0.0939(7) 0.0946(7) 0.0026(5) 0.0226(5) 0.0564(6)
    C6A 0.0494(7) 0.0750(9) 0.0782(9) 0.0097(6) 0.0144(6) 0.0367(7)
    C3C 0.0550(7) 0.0572(7) 0.0552(7) 0.0113(5) 0.0125(6) 0.0304(6)
    O3C 0.0497(5) 0.0889(7) 0.0882(7) 0.0051(4) 0.0189(5) 0.0557(5)
    C3B 0.0533(7) 0.0545(7) 0.0550(7) 0.0097(5) 0.0132(5) 0.0284(5)
    C13C 0.0582(8) 0.0710(8) 0.0728(9) 0.0030(6) 0.0192(6) 0.0354(7)
    C13B 0.0701(9) 0.0762(9) 0.0803(10) -0.0026(7) 0.0272(8) 0.0335(8)
    C3A 0.0553(7) 0.0581(7) 0.0545(7) 0.0113(5) 0.0135(5) 0.0307(5)
    C10B 0.0527(7) 0.0715(8) 0.0612(7) 0.0126(6) 0.0125(6) 0.0400(6)
    O3A 0.0627(6) 0.0947(7) 0.0978(8) 0.0065(5) 0.0291(5) 0.0555(6)
    C10C 0.0522(7) 0.0753(8) 0.0656(8) 0.0127(6) 0.0133(6) 0.0440(6)
    C10A 0.0574(7) 0.0743(8) 0.0644(8) 0.0156(6) 0.0137(6) 0.0429(6)
    C5B 0.0506(7) 0.0696(8) 0.0682(8) 0.0118(6) 0.0120(6) 0.0379(6)
    C5C 0.0519(7) 0.0726(8) 0.0710(8) 0.0132(6) 0.0107(6) 0.0429(7)
    C13A 0.0756(10) 0.0819(10) 0.0853(10) -0.0057(8) 0.0282(8) 0.0344(8)
    C1A 0.0553(7) 0.0648(7) 0.0633(8) 0.0150(6) 0.0196(6) 0.0356(6)
    C1C 0.0548(7) 0.0600(7) 0.0594(7) 0.0128(6) 0.0174(6) 0.0297(6)
    C8B 0.0549(7) 0.0636(7) 0.0611(7) 0.0059(6) 0.0138(6) 0.0343(6)
    C5A 0.0535(7) 0.0709(8) 0.0693(8) 0.0118(6) 0.0132(6) 0.0383(6)
    C1B 0.0533(7) 0.0573(7) 0.0612(7) 0.0114(6) 0.0182(6) 0.0297(6)
    C8C 0.0525(7) 0.0674(8) 0.0634(8) 0.0079(6) 0.0126(6) 0.0390(6)
    C9A 0.0537(7) 0.0551(7) 0.0553(7) 0.0083(5) 0.0146(5) 0.0265(5)
    C12C 0.0577(8) 0.0719(8) 0.0743(9) 0.0054(6) 0.0172(6) 0.0401(7)
    C12A 0.0738(9) 0.0840(10) 0.0780(9) 0.0006(8) 0.0248(8) 0.0412(8)
    C12B 0.0651(8) 0.0748(9) 0.0764(9) 0.0007(7) 0.0213(7) 0.0384(7)
    C8A 0.0620(8) 0.0654(8) 0.0634(8) 0.0083(6) 0.0166(6) 0.0350(6)
    C14C 0.0631(8) 0.0874(10) 0.0939(11) 0.0102(7) 0.0261(8) 0.0536(9)
    C14B 0.0829(11) 0.0878(11) 0.0914(11) 0.0055(8) 0.0365(9) 0.0454(9)
    C15A 0.084(2) 0.090(2) 0.089(2) -0.0152(17) 0.031(2) 0.0489(18)
    C16A 0.095(2) 0.098(2) 0.092(2) -0.0039(17) 0.032(2) 0.0482(17)
    C17A 0.160(4) 0.110(3) 0.161(4) 0.027(3) 0.088(3) 0.085(2)
    C15B 0.074(2) 0.104(2) 0.091(3) 0.0020(19) 0.030(2) 0.063(2)
    C16B 0.089(2) 0.105(3) 0.0872(19) -0.0023(15) 0.0335(16) 0.0553(16)
    C17B 0.127(3) 0.106(2) 0.127(3) 0.0277(19) 0.069(2) 0.076(2)
    C15C 0.0571(18) 0.094(3) 0.096(3) 0.0009(11) 0.0241(15) 0.065(2)
    C16C 0.0880(18) 0.121(3) 0.098(2) 0.0082(16) 0.0299(16) 0.072(2)
    C17C 0.122(3) 0.110(3) 0.118(3) 0.028(2) 0.042(2) 0.079(2)
_geom_special_details
;
 All esds (except the esd in the dihedral angle between two l.s. planes)
 are estimated using the full covariance matrix.  The cell esds are taken
 into account individually in the estimation of esds in distances, angles
 and torsion angles; correlations between esds in cell parameters are only
 used when they are defined by crystal symmetry.  An approximate (isotropic)
 treatment of cell esds is used for estimating esds involving l.s. planes.
;
loop_
    _geom_bond_atom_site_label_1
    _geom_bond_atom_site_label_2
    _geom_bond_site_symmetry_2
    _geom_bond_distance
    _geom_bond_publ_flag
    C11C C10C . 1.3634(18) ?
    C11C C2C . 1.4151(18) ?
    C11C H11A . 0.9300 ?
    O1A C1A . 1.2551(16) ?
    O2A C1A . 1.2755(15) ?
    O2A H1 . 0.9728 ?
    C2B C3B . 1.3722(18) ?
    C2B C11B . 1.4138(18) ?
    C2B C1B . 1.4746(17) ?
    C11B C10B . 1.3643(18) ?
    C11B H11B . 0.9300 ?
    O1B C1B . 1.2551(16) ?
    O2B C1B . 1.2773(15) ?
    O2B H2 . 0.8501 ?
    C9B C8B . 1.4125(19) ?
    C9B C10B . 1.4162(18) ?
    C9B C4B . 1.4224(18) ?
    O1C C1C . 1.2554(16) ?
    C2A C3A . 1.3669(18) ?
    C2A C11A . 1.4124(18) ?
    C2A C1A . 1.4726(18) ?
    C9C C8C . 1.4129(18) ?
    C9C C10C . 1.4169(18) ?
    C9C C4C . 1.4197(17) ?
    O2C C1C . 1.2736(15) ?
    O2C H3 . 0.9243 ?
    C4B C3B . 1.4043(18) ?
    C4B C5B . 1.4180(18) ?
    C7C O3C . 1.3628(16) ?
    C7C C8C . 1.3695(19) ?
    C7C C6C . 1.4085(19) ?
    C2C C3C . 1.3724(18) ?
    C2C C1C . 1.4721(18) ?
    C14A C15A . 1.493(4) ?
    C14A C13A . 1.502(2) ?
    C14A C15X . 1.596(14) ?
    C14A H14A . 0.9700 ?
    C14A H14B . 0.9700 ?
    C14A H14G . 0.9700 ?
    C14A H14H . 0.9700 ?
    C4A C3A . 1.4032(18) ?
    C4A C5A . 1.4151(18) ?
    C4A C9A . 1.4211(18) ?
    C11A C10A . 1.3645(19) ?
    C11A H11C . 0.9300 ?
    C7B O3B . 1.3614(17) ?
    C7B C8B . 1.372(2) ?
    C7B C6B . 1.411(2) ?
    C4C C3C . 1.4056(18) ?
    C4C C5C . 1.4182(18) ?
    C7A O3A . 1.3615(17) ?
    C7A C8A . 1.373(2) ?
    C7A C6A . 1.410(2) ?
    C6B C5B . 1.355(2) ?
    C6B H6BA . 0.9300 ?
    C6C C5C . 1.3585(19) ?
    C6C H6CA . 0.9300 ?
    O3B C12B . 1.4269(18) ?
    C6A C5A . 1.352(2) ?
    C6A H6AA . 0.9300 ?
    C3C H3CA . 0.9300 ?
    O3C C12C . 1.4280(16) ?
    C3B H3BA . 0.9300 ?
    C13C C12C . 1.4972(19) ?
    C13C C14C . 1.514(2) ?
    C13C H13A . 0.9700 ?
    C13C H13B . 0.9700 ?
    C13B C12B . 1.501(2) ?
    C13B C14B . 1.516(2) ?
    C13B H13C . 0.9700 ?
    C13B H13D . 0.9700 ?
    C3A H3AA . 0.9300 ?
    C10B H10A . 0.9300 ?
    O3A C12A . 1.4183(18) ?
    C10C H10B . 0.9300 ?
    C10A C9A . 1.4169(19) ?
    C10A H10C . 0.9300 ?
    C5B H5BA . 0.9300 ?
    C5C H5CA . 0.9300 ?
    C13A C12A . 1.508(2) ?
    C13A H13E . 0.9700 ?
    C13A H13F . 0.9700 ?
    C8B H8BA . 0.9300 ?
    C5A H5AA . 0.9300 ?
    C8C H8CA . 0.9300 ?
    C9A C8A . 1.4149(19) ?
    C12C H12A . 0.9700 ?
    C12C H12B . 0.9700 ?
    C12A H12C . 0.9700 ?
    C12A H12D . 0.9700 ?
    C12B H12E . 0.9700 ?
    C12B H12F . 0.9700 ?
    C8A H8AA . 0.9300 ?
    C14C C15Z . 1.430(16) ?
    C14C C15C . 1.546(5) ?
    C14C H14E . 0.9700 ?
    C14C H14F . 0.9700 ?
    C14C H14K . 0.9699 ?
    C14C H14L . 0.9700 ?
    C14B C15B . 1.496(4) ?
    C14B C15Y . 1.616(14) ?
    C14B H14C . 0.9700 ?
    C14B H14D . 0.9700 ?
    C14B H14I . 0.9700 ?
    C14B H14J . 0.9700 ?
    C15A C16A . 1.478(6) ?
    C15A H15A . 0.9700 ?
    C15A H15B . 0.9700 ?
    C16A C17A . 1.318(6) ?
    C16A H16A . 0.9300 ?
    C17A H17A . 0.9300 ?
    C17A H17B . 0.9300 ?
    C15B C16B . 1.448(5) ?
    C15B H15C . 0.9700 ?
    C15B H15D . 0.9700 ?
    C16B C17B . 1.299(5) ?
    C16B H16B . 0.9300 ?
    C17B H17C . 0.9300 ?
    C17B H17D . 0.9300 ?
    C15C C16C . 1.480(5) ?
    C15C H15E . 0.9700 ?
    C15C H15F . 0.9700 ?
    C16C C17C . 1.257(5) ?
    C16C H16C . 0.9300 ?
    C17C H17E . 0.9300 ?
    C17C H17F . 0.9300 ?
    C15X C16X . 1.414(12) ?
    C15X H15G . 0.9700 ?
    C15X H15H . 0.9700 ?
    C16X C17X . 1.152(13) ?
    C16X H16D . 0.9300 ?
    C17X H17G . 0.9300 ?
    C17X H17H . 0.9300 ?
    C15Y C16Y . 1.429(11) ?
    C15Y H15I . 0.9700 ?
    C15Y H15J . 0.9700 ?
    C16Y C17Y . 1.174(12) ?
    C16Y H16E . 0.9300 ?
    C17Y H17I . 0.9300 ?
    C17Y H17J . 0.9300 ?
    C15Z C16Z . 1.545(12) ?
    C15Z H15K . 0.9700 ?
    C15Z H15L . 0.9700 ?
    C16Z C17Z . 1.344(10) ?
    C16Z H16F . 0.9300 ?
    C17Z H17K . 0.9300 ?
    C17Z H17L . 0.9300 ?
loop_
    _geom_angle_atom_site_label_1
    _geom_angle_atom_site_label_2
    _geom_angle_atom_site_label_3
    _geom_angle_site_symmetry_1
    _geom_angle_site_symmetry_3
    _geom_angle
    _geom_angle_publ_flag
    C10C C11C C2C . . 120.14(12) ?
    C10C C11C H11A . . 119.9 ?
    C2C C11C H11A . . 119.9 ?
    C1A O2A H1 . . 118.0 ?
    C3B C2B C11B . . 119.20(11) ?
    C3B C2B C1B . . 120.41(12) ?
    C11B C2B C1B . . 120.40(11) ?
    C10B C11B C2B . . 120.37(12) ?
    C10B C11B H11B . . 119.8 ?
    C2B C11B H11B . . 119.8 ?
    C1B O2B H2 . . 109.4 ?
    C8B C9B C10B . . 122.61(12) ?
    C8B C9B C4B . . 119.53(12) ?
    C10B C9B C4B . . 117.86(12) ?
    C3A C2A C11A . . 119.26(12) ?
    C3A C2A C1A . . 120.05(12) ?
    C11A C2A C1A . . 120.69(11) ?
    C8C C9C C10C . . 122.28(12) ?
    C8C C9C C4C . . 119.52(12) ?
    C10C C9C C4C . . 118.20(11) ?
    C1C O2C H3 . . 118.4 ?
    C3B C4B C5B . . 122.20(12) ?
    C3B C4B C9B . . 119.36(12) ?
    C5B C4B C9B . . 118.44(12) ?
    O3C C7C C8C . . 125.36(12) ?
    O3C C7C C6C . . 114.22(11) ?
    C8C C7C C6C . . 120.42(12) ?
    C3C C2C C11C . . 119.53(12) ?
    C3C C2C C1C . . 120.48(12) ?
    C11C C2C C1C . . 119.99(11) ?
    C15A C14A C13A . . 116.7(3) ?
    C15A C14A C15X . . 14.5(6) ?
    C13A C14A C15X . . 102.3(5) ?
    C15A C14A H14A . . 108.1 ?
    C13A C14A H14A . . 108.1 ?
    C15X C14A H14A . . 113.5 ?
    C15A C14A H14B . . 108.1 ?
    C13A C14A H14B . . 108.1 ?
    C15X C14A H14B . . 117.0 ?
    H14A C14A H14B . . 107.3 ?
    C15A C14A H14G . . 101.7 ?
    C13A C14A H14G . . 111.5 ?
    C15X C14A H14G . . 110.6 ?
    H14A C14A H14G . . 110.6 ?
    H14B C14A H14G . . 6.5 ?
    C15A C14A H14H . . 105.1 ?
    C13A C14A H14H . . 111.8 ?
    C15X C14A H14H . . 111.2 ?
    H14A C14A H14H . . 3.8 ?
    H14B C14A H14H . . 106.5 ?
    H14G C14A H14H . . 109.4 ?
    C3A C4A C5A . . 121.96(12) ?
    C3A C4A C9A . . 119.21(12) ?
    C5A C4A C9A . . 118.82(12) ?
    C10A C11A C2A . . 120.41(12) ?
    C10A C11A H11C . . 119.8 ?
    C2A C11A H11C . . 119.8 ?
    O3B C7B C8B . . 126.05(13) ?
    O3B C7B C6B . . 113.55(12) ?
    C8B C7B C6B . . 120.40(13) ?
    C3C C4C C5C . . 122.33(12) ?
    C3C C4C C9C . . 119.25(11) ?
    C5C C4C C9C . . 118.42(12) ?
    O3A C7A C8A . . 126.28(14) ?
    O3A C7A C6A . . 112.93(12) ?
    C8A C7A C6A . . 120.79(13) ?
    C5B C6B C7B . . 120.57(13) ?
    C5B C6B H6BA . . 119.7 ?
    C7B C6B H6BA . . 119.7 ?
    C5C C6C C7C . . 120.46(12) ?
    C5C C6C H6CA . . 119.8 ?
    C7C C6C H6CA . . 119.8 ?
    C7B O3B C12B . . 118.92(11) ?
    C5A C6A C7A . . 120.29(13) ?
    C5A C6A H6AA . . 119.9 ?
    C7A C6A H6AA . . 119.9 ?
    C2C C3C C4C . . 121.35(12) ?
    C2C C3C H3CA . . 119.3 ?
    C4C C3C H3CA . . 119.3 ?
    C7C O3C C12C . . 117.80(10) ?
    C2B C3B C4B . . 121.58(12) ?
    C2B C3B H3BA . . 119.2 ?
    C4B C3B H3BA . . 119.2 ?
    C12C C13C C14C . . 111.61(12) ?
    C12C C13C H13A . . 109.3 ?
    C14C C13C H13A . . 109.3 ?
    C12C C13C H13B . . 109.3 ?
    C14C C13C H13B . . 109.3 ?
    H13A C13C H13B . . 108.0 ?
    C12B C13B C14B . . 112.58(14) ?
    C12B C13B H13C . . 109.1 ?
    C14B C13B H13C . . 109.1 ?
    C12B C13B H13D . . 109.1 ?
    C14B C13B H13D . . 109.1 ?
    H13C C13B H13D . . 107.8 ?
    C2A C3A C4A . . 121.75(12) ?
    C2A C3A H3AA . . 119.1 ?
    C4A C3A H3AA . . 119.1 ?
    C11B C10B C9B . . 121.60(12) ?
    C11B C10B H10A . . 119.2 ?
    C9B C10B H10A . . 119.2 ?
    C7A O3A C12A . . 118.97(12) ?
    C11C C10C C9C . . 121.49(12) ?
    C11C C10C H10B . . 119.3 ?
    C9C C10C H10B . . 119.3 ?
    C11A C10A C9A . . 121.37(13) ?
    C11A C10A H10C . . 119.3 ?
    C9A C10A H10C . . 119.3 ?
    C6B C5B C4B . . 120.96(13) ?
    C6B C5B H5BA . . 119.5 ?
    C4B C5B H5BA . . 119.5 ?
    C6C C5C C4C . . 120.94(13) ?
    C6C C5C H5CA . . 119.5 ?
    C4C C5C H5CA . . 119.5 ?
    C14A C13A C12A . . 112.81(14) ?
    C14A C13A H13E . . 109.0 ?
    C12A C13A H13E . . 109.0 ?
    C14A C13A H13F . . 109.0 ?
    C12A C13A H13F . . 109.0 ?
    H13E C13A H13F . . 107.8 ?
    O1A C1A O2A . . 122.42(12) ?
    O1A C1A C2A . . 119.90(12) ?
    O2A C1A C2A . . 117.68(11) ?
    O1C C1C O2C . . 122.79(12) ?
    O1C C1C C2C . . 119.71(12) ?
    O2C C1C C2C . . 117.50(11) ?
    C7B C8B C9B . . 120.08(13) ?
    C7B C8B H8BA . . 120.0 ?
    C9B C8B H8BA . . 120.0 ?
    C6A C5A C4A . . 121.02(13) ?
    C6A C5A H5AA . . 119.5 ?
    C4A C5A H5AA . . 119.5 ?
    O1B C1B O2B . . 122.96(11) ?
    O1B C1B C2B . . 119.68(12) ?
    O2B C1B C2B . . 117.36(11) ?
    C7C C8C C9C . . 120.19(12) ?
    C7C C8C H8CA . . 119.9 ?
    C9C C8C H8CA . . 119.9 ?
    C8A C9A C10A . . 122.75(12) ?
    C8A C9A C4A . . 119.25(12) ?
    C10A C9A C4A . . 117.99(12) ?
    O3C C12C C13C . . 108.49(11) ?
    O3C C12C H12A . . 110.0 ?
    C13C C12C H12A . . 110.0 ?
    O3C C12C H12B . . 110.0 ?
    C13C C12C H12B . . 110.0 ?
    H12A C12C H12B . . 108.4 ?
    O3A C12A C13A . . 107.21(13) ?
    O3A C12A H12C . . 110.3 ?
    C13A C12A H12C . . 110.3 ?
    O3A C12A H12D . . 110.3 ?
    C13A C12A H12D . . 110.3 ?
    H12C C12A H12D . . 108.5 ?
    O3B C12B C13B . . 107.38(13) ?
    O3B C12B H12E . . 110.2 ?
    C13B C12B H12E . . 110.2 ?
    O3B C12B H12F . . 110.2 ?
    C13B C12B H12F . . 110.2 ?
    H12E C12B H12F . . 108.5 ?
    C7A C8A C9A . . 119.82(13) ?
    C7A C8A H8AA . . 120.1 ?
    C9A C8A H8AA . . 120.1 ?
    C15Z C14C C13C . . 113.8(6) ?
    C15Z C14C C15C . . 2.8(10) ?
    C13C C14C C15C . . 112.4(2) ?
    C15Z C14C H14E . . 110.5 ?
    C13C C14C H14E . . 109.1 ?
    C15C C14C H14E . . 109.1 ?
    C15Z C14C H14F . . 106.3 ?
    C13C C14C H14F . . 109.1 ?
    C15C C14C H14F . . 109.1 ?
    H14E C14C H14F . . 107.9 ?
    C15Z C14C H14K . . 101.5 ?
    C13C C14C H14K . . 108.9 ?
    C15C C14C H14K . . 99.9 ?
    H14E C14C H14K . . 10.8 ?
    H14F C14C H14K . . 117.2 ?
    C15Z C14C H14L . . 115.5 ?
    C13C C14C H14L . . 108.9 ?
    C15C C14C H14L . . 118.3 ?
    H14E C14C H14L . . 97.9 ?
    H14F C14C H14L . . 11.2 ?
    H14K C14C H14L . . 107.7 ?
    C15B C14B C13B . . 115.8(2) ?
    C15B C14B C15Y . . 12.7(5) ?
    C13B C14B C15Y . . 103.1(4) ?
    C15B C14B H14C . . 108.3 ?
    C13B C14B H14C . . 108.3 ?
    C15Y C14B H14C . . 114.5 ?
    C15B C14B H14D . . 108.3 ?
    C13B C14B H14D . . 108.3 ?
    C15Y C14B H14D . . 114.8 ?
    H14C C14B H14D . . 107.4 ?
    C15B C14B H14I . . 104.0 ?
    C13B C14B H14I . . 111.3 ?
    C15Y C14B H14I . . 110.6 ?
    H14C C14B H14I . . 108.9 ?
    H14D C14B H14I . . 4.4 ?
    C15B C14B H14J . . 104.8 ?
    C13B C14B H14J . . 111.3 ?
    C15Y C14B H14J . . 111.3 ?
    H14C C14B H14J . . 3.7 ?
    H14D C14B H14J . . 107.9 ?
    H14I C14B H14J . . 109.2 ?
    C16A C15A C14A . . 115.8(4) ?
    C16A C15A H15A . . 108.3 ?
    C14A C15A H15A . . 108.3 ?
    C16A C15A H15B . . 108.3 ?
    C14A C15A H15B . . 108.3 ?
    H15A C15A H15B . . 107.4 ?
    C17A C16A C15A . . 123.2(4) ?
    C17A C16A H16A . . 118.4 ?
    C15A C16A H16A . . 118.4 ?
    C16A C17A H17A . . 120.0 ?
    C16A C17A H17B . . 120.0 ?
    H17A C17A H17B . . 120.0 ?
    C16B C15B C14B . . 118.4(4) ?
    C16B C15B H15C . . 107.7 ?
    C14B C15B H15C . . 107.7 ?
    C16B C15B H15D . . 107.7 ?
    C14B C15B H15D . . 107.7 ?
    H15C C15B H15D . . 107.1 ?
    C17B C16B C15B . . 125.8(5) ?
    C17B C16B H16B . . 117.1 ?
    C15B C16B H16B . . 117.1 ?
    C16B C17B H17C . . 120.0 ?
    C16B C17B H17D . . 120.0 ?
    H17C C17B H17D . . 120.0 ?
    C16C C15C C14C . . 113.2(4) ?
    C16C C15C H15E . . 108.9 ?
    C14C C15C H15E . . 108.9 ?
    C16C C15C H15F . . 108.9 ?
    C14C C15C H15F . . 108.9 ?
    H15E C15C H15F . . 107.8 ?
    C17C C16C C15C . . 128.3(5) ?
    C17C C16C H16C . . 115.9 ?
    C15C C16C H16C . . 115.9 ?
    C16C C17C H17E . . 120.0 ?
    C16C C17C H17F . . 120.0 ?
    H17E C17C H17F . . 120.0 ?
    C16X C15X C14A . . 110.2(10) ?
    C16X C15X H15G . . 109.6 ?
    C14A C15X H15G . . 109.6 ?
    C16X C15X H15H . . 109.6 ?
    C14A C15X H15H . . 109.6 ?
    H15G C15X H15H . . 108.1 ?
    C17X C16X C15X . . 143.1(16) ?
    C17X C16X H16D . . 108.4 ?
    C15X C16X H16D . . 108.4 ?
    C16X C17X H17G . . 120.0 ?
    C16X C17X H17H . . 120.0 ?
    H17G C17X H17H . . 120.0 ?
    C16Y C15Y C14B . . 105.1(11) ?
    C16Y C15Y H15I . . 110.7 ?
    C14B C15Y H15I . . 110.7 ?
    C16Y C15Y H15J . . 110.7 ?
    C14B C15Y H15J . . 110.7 ?
    H15I C15Y H15J . . 108.8 ?
    C17Y C16Y C15Y . . 142(2) ?
    C17Y C16Y H16E . . 108.8 ?
    C15Y C16Y H16E . . 108.8 ?
    C16Y C17Y H17I . . 120.0 ?
    C16Y C17Y H17J . . 120.0 ?
    H17I C17Y H17J . . 120.0 ?
    C14C C15Z C16Z . . 114.7(11) ?
    C14C C15Z H15K . . 108.6 ?
    C16Z C15Z H15K . . 108.6 ?
    C14C C15Z H15L . . 108.6 ?
    C16Z C15Z H15L . . 108.6 ?
    H15K C15Z H15L . . 107.6 ?
    C17Z C16Z C15Z . . 111.5(10) ?
    C17Z C16Z H16F . . 124.3 ?
    C15Z C16Z H16F . . 124.3 ?
    C16Z C17Z H17K . . 120.0 ?
    C16Z C17Z H17L . . 120.0 ?
    H17K C17Z H17L . . 120.0 ?
loop_
    _geom_torsion_atom_site_label_1
    _geom_torsion_atom_site_label_2
    _geom_torsion_atom_site_label_3
    _geom_torsion_atom_site_label_4
    _geom_torsion_site_symmetry_1
    _geom_torsion_site_symmetry_2
    _geom_torsion_site_symmetry_3
    _geom_torsion_site_symmetry_4
    _geom_torsion
    _geom_torsion_publ_flag
    C3B C2B C11B C10B . . . . 1.7(2) ?
    C1B C2B C11B C10B . . . . -178.59(11) ?
    C8B C9B C4B C3B . . . . -179.12(10) ?
    C10B C9B C4B C3B . . . . 1.80(19) ?
    C8B C9B C4B C5B . . . . 1.64(19) ?
    C10B C9B C4B C5B . . . . -177.44(11) ?
    C10C C11C C2C C3C . . . . 1.3(2) ?
    C10C C11C C2C C1C . . . . -179.04(12) ?
    C3A C2A C11A C10A . . . . 0.7(2) ?
    C1A C2A C11A C10A . . . . -179.50(12) ?
    C8C C9C C4C C3C . . . . -179.12(11) ?
    C10C C9C C4C C3C . . . . 1.57(18) ?
    C8C C9C C4C C5C . . . . 1.91(19) ?
    C10C C9C C4C C5C . . . . -177.40(11) ?
    O3B C7B C6B C5B . . . . -178.51(12) ?
    C8B C7B C6B C5B . . . . 1.5(2) ?
    O3C C7C C6C C5C . . . . -177.60(12) ?
    C8C C7C C6C C5C . . . . 2.5(2) ?
    C8B C7B O3B C12B . . . . 0.9(2) ?
    C6B C7B O3B C12B . . . . -179.03(12) ?
    O3A C7A C6A C5A . . . . -179.09(12) ?
    C8A C7A C6A C5A . . . . 0.9(2) ?
    C11C C2C C3C C4C . . . . -0.40(19) ?
    C1C C2C C3C C4C . . . . 179.90(10) ?
    C5C C4C C3C C2C . . . . 177.91(12) ?
    C9C C4C C3C C2C . . . . -1.01(19) ?
    C8C C7C O3C C12C . . . . -2.2(2) ?
    C6C C7C O3C C12C . . . . 177.91(12) ?
    C11B C2B C3B C4B . . . . -0.8(2) ?
    C1B C2B C3B C4B . . . . 179.53(10) ?
    C5B C4B C3B C2B . . . . 178.22(11) ?
    C9B C4B C3B C2B . . . . -1.00(19) ?
    C11A C2A C3A C4A . . . . -0.34(19) ?
    C1A C2A C3A C4A . . . . 179.86(11) ?
    C5A C4A C3A C2A . . . . 178.82(11) ?
    C9A C4A C3A C2A . . . . -0.55(19) ?
    C2B C11B C10B C9B . . . . -0.9(2) ?
    C8B C9B C10B C11B . . . . -179.95(12) ?
    C4B C9B C10B C11B . . . . -0.9(2) ?
    C8A C7A O3A C12A . . . . -3.8(2) ?
    C6A C7A O3A C12A . . . . 176.22(12) ?
    C2C C11C C10C C9C . . . . -0.7(2) ?
    C8C C9C C10C C11C . . . . 179.97(12) ?
    C4C C9C C10C C11C . . . . -0.7(2) ?
    C2A C11A C10A C9A . . . . -0.2(2) ?
    C7B C6B C5B C4B . . . . -0.5(2) ?
    C3B C4B C5B C6B . . . . 179.68(12) ?
    C9B C4B C5B C6B . . . . -1.1(2) ?
    C7C C6C C5C C4C . . . . -0.7(2) ?
    C3C C4C C5C C6C . . . . 179.59(12) ?
    C9C C4C C5C C6C . . . . -1.5(2) ?
    C15A C14A C13A C12A . . . . 179.8(2) ?
    C15X C14A C13A C12A . . . . -178.2(6) ?
    C3A C2A C1A O1A . . . . 179.96(12) ?
    C11A C2A C1A O1A . . . . 0.2(2) ?
    C3A C2A C1A O2A . . . . -0.32(19) ?
    C11A C2A C1A O2A . . . . 179.88(11) ?
    C3C C2C C1C O1C . . . . -179.67(11) ?
    C11C C2C C1C O1C . . . . 0.63(19) ?
    C3C C2C C1C O2C . . . . -0.28(19) ?
    C11C C2C C1C O2C . . . . -179.98(11) ?
    O3B C7B C8B C9B . . . . 179.10(12) ?
    C6B C7B C8B C9B . . . . -1.0(2) ?
    C10B C9B C8B C7B . . . . 178.42(12) ?
    C4B C9B C8B C7B . . . . -0.6(2) ?
    C7A C6A C5A C4A . . . . -0.4(2) ?
    C3A C4A C5A C6A . . . . -179.89(12) ?
    C9A C4A C5A C6A . . . . -0.5(2) ?
    C3B C2B C1B O1B . . . . -179.09(11) ?
    C11B C2B C1B O1B . . . . 1.21(19) ?
    C3B C2B C1B O2B . . . . 0.80(19) ?
    C11B C2B C1B O2B . . . . -178.90(11) ?
    O3C C7C C8C C9C . . . . 178.08(11) ?
    C6C C7C C8C C9C . . . . -2.0(2) ?
    C10C C9C C8C C7C . . . . 179.09(12) ?
    C4C C9C C8C C7C . . . . -0.2(2) ?
    C11A C10A C9A C8A . . . . -179.90(12) ?
    C11A C10A C9A C4A . . . . -0.7(2) ?
    C3A C4A C9A C8A . . . . -179.73(11) ?
    C5A C4A C9A C8A . . . . 0.88(19) ?
    C3A C4A C9A C10A . . . . 1.07(18) ?
    C5A C4A C9A C10A . . . . -178.32(11) ?
    C7C O3C C12C C13C . . . . -175.46(11) ?
    C14C C13C C12C O3C . . . . -175.34(12) ?
    C7A O3A C12A C13A . . . . -173.54(12) ?
    C14A C13A C12A O3A . . . . -177.02(13) ?
    C7B O3B C12B C13B . . . . -177.49(12) ?
    C14B C13B C12B O3B . . . . -175.95(12) ?
    O3A C7A C8A C9A . . . . 179.48(12) ?
    C6A C7A C8A C9A . . . . -0.6(2) ?
    C10A C9A C8A C7A . . . . 178.81(12) ?
    C4A C9A C8A C7A . . . . -0.3(2) ?
    C12C C13C C14C C15Z . . . . 179.2(9) ?
    C12C C13C C14C C15C . . . . 176.5(3) ?
    C12B C13B C14B C15B . . . . 178.4(3) ?
    C12B C13B C14B C15Y . . . . 178.6(5) ?
    C13A C14A C15A C16A . . . . -172.6(3) ?
    C15X C14A C15A C16A . . . . 180(3) ?
    C14A C15A C16A C17A . . . . -125.5(5) ?
    C13B C14B C15B C16B . . . . -171.1(3) ?
    C15Y C14B C15B C16B . . . . -172(4) ?
    C14B C15B C16B C17B . . . . -123.6(5) ?
    C15Z C14C C15C C16C . . . . 77(17) ?
    C13C C14C C15C C16C . . . . -163.7(4) ?
    C14C C15C C16C C17C . . . . -126.8(5) ?
    C15A C14A C15X C16X . . . . -12(2) ?
    C13A C14A C15X C16X . . . . 175.0(9) ?
    C14A C15X C16X C17X . . . . -33(3) ?
    C15B C14B C15Y C16Y . . . . 2(3) ?
    C13B C14B C15Y C16Y . . . . -177.2(10) ?
    C14B C15Y C16Y C17Y . . . . -83(4) ?
    C13C C14C C15Z C16Z . . . . 164.4(9) ?
    C15C C14C C15Z C16Z . . . . -134(18) ?
    C14C C15Z C16Z C17Z . . . . 110.9(13) ?
loop_
    _geom_hbond_atom_site_label_D
    _geom_hbond_atom_site_label_H
    _geom_hbond_atom_site_label_A
    _geom_hbond_site_symmetry_A
    _geom_hbond_distance_DH
    _geom_hbond_distance_HA
    _geom_hbond_distance_DA
    _geom_hbond_angle_DHA
    _geom_hbond_publ_flag
    O2A H1 O1C 2_776 0.9700 1.6500 2.6150(16) 174.00 yes
    O2B H2 O1B 2_875 0.8500 1.8000 2.6342(15) 168.00 yes
    O2C H3 O1A 2_776 0.9300 1.6900 2.6133(16) 177.00 yes
    C6A H6AA O1A 1_455 0.9300 2.5000 3.3032(19) 144.00 yes
    C6B H6BA O1B 1_455 0.9300 2.5600 3.3666(19) 145.00 yes
    C6C H6CA O1C 1_455 0.9300 2.5600 3.3547(18) 144.00 yes
    C5A H5AA O2C 2_676 0.9300 2.5900 3.421(2) 149.00 yes
    C5B H5BA O2B 2_775 0.9300 2.6500 3.520(2) 156.00 yes
    C5C H5CA O2A 2_676 0.9300 2.6100 3.472(2) 154.00 yes
    C17B H17C Cg1 2_666 0.9300 2.9300 3.736(5) 146.00 yes
_iucr_refine_instructions_details
;
TITL cu_napc5_0m in P-1 (RT)
CELL  1.54178    9.5018   14.8695   17.6757   113.638   102.188    93.127
ZERR  6           0.0002    0.0002    0.0003     0.001     0.001     0.001
LATT   1
SFAC  C H O
UNIT   102 108 18
TEMP  25
SIZE 0.179 0.208 0.53
L.S. 10
FMAP 2
PLAN -20
OMIT 1 -3 2
OMIT -3 2 0
OMIT 0 3 3
OMIT -4 125
ACTA
BOND $H
DFIX 2.4 C15Y C17Y
DFIX 1.5 C15Y C16Y
DFIX 1.3 C16Y C17Y
CONF
WGHT      0.0897      0.1917
FVAR       0.68482   0.66388   0.69005   0.63330
C11C  1    0.954565    0.840922    0.817307    11.00000    0.04636    0.07399 =
         0.06621    0.03887    0.01396    0.01263
AFIX  43
H11A  2    1.054111    0.839443    0.831642    11.00000   -1.20000
AFIX   0
O1A   3    0.884916    0.953884    0.382574    11.00000    0.05261    0.10628 =
         0.10055    0.07013    0.02693    0.02070
O2A   3    0.693915    0.992352    0.311690    11.00000    0.06407    0.10513 =
         0.09329    0.07162    0.02937    0.02560
AFIX   3
H1    2    0.758196    1.019032    0.286980    11.00000   -1.50000
AFIX   0
C2B   1    1.275821    0.894594    0.078204    11.00000    0.05041    0.05334 =
         0.05312    0.02434    0.01479    0.00817
C11B  1    1.332001    0.848211    0.131545    11.00000    0.04496    0.07134 =
         0.06391    0.03603    0.01350    0.01149
AFIX  43
H11B  2    1.431457    0.846211    0.145308    11.00000   -1.20000
AFIX   0
O1B   3    1.506855    0.931797    0.058736    11.00000    0.05141    0.08667 =
         0.08951    0.05517    0.02433    0.01529
O2B   3    1.316401    0.980070   -0.003964    11.00000    0.06123    0.09231 =
         0.09517    0.06617    0.02992    0.02182
AFIX   3
H2    2    1.383000    1.005768   -0.017934    11.00000   -1.50000
AFIX   0
C9B   1    1.089338    0.808964    0.144476    11.00000    0.04834    0.05379 =
         0.05118    0.02335    0.01096    0.00603
O1C   3    1.130437    0.924406    0.745632    11.00000    0.05273    0.09044 =
         0.09184    0.05862    0.02507    0.01806
C2A   1    0.652494    0.915042    0.399713    11.00000    0.05153    0.05718 =
         0.05612    0.02736    0.01590    0.01102
C9C   1    0.711329    0.801654    0.829250    11.00000    0.04890    0.05716 =
         0.05322    0.02647    0.00998    0.00758
O2C   3    0.940326    0.968186    0.678707    11.00000    0.06133    0.10419 =
         0.09614    0.07262    0.02812    0.02159
AFIX   3
H3    2    1.001426    0.997766    0.658047    11.00000   -1.50000
AFIX   0
C4B   1    1.033818    0.858145    0.092756    11.00000    0.04906    0.05267 =
         0.05193    0.02320    0.01117    0.00662
C7C   1    0.469244    0.764194    0.841576    11.00000    0.04971    0.06471 =
         0.06444    0.03150    0.01404    0.00467
C2C   1    0.898106    0.885790    0.762670    11.00000    0.05220    0.05510 =
         0.05429    0.02627    0.01650    0.00982
C14A  1    0.035262    0.621961    0.626736    11.00000    0.08988    0.09745 =
         0.09741    0.04629    0.03635   -0.00290
AFIX  23
PART   1
H14A  2    0.088722    0.568074    0.603001    21.00000   -1.20000
H14B  2    0.096943    0.668328    0.681692    21.00000   -1.20000
PART   2
H14G  2    0.088192    0.667041    0.684438   -21.00000   -1.20000
H14H  2    0.087032    0.566311    0.605507   -21.00000   -1.20000
AFIX   0
PART   0
C4A   1    0.409155    0.878827    0.412074    11.00000    0.05030    0.05387 =
         0.05431    0.02346    0.01271    0.00838
C11A  1    0.707864    0.873450    0.456941    11.00000    0.04847    0.07461 =
         0.06724    0.03996    0.01488    0.01392
AFIX  43
H11C  2    0.807398    0.872301    0.472077    11.00000   -1.20000
AFIX   0
C7B   1    0.847571    0.773108    0.158015    11.00000    0.04998    0.06442 =
         0.06623    0.02984    0.01557    0.00149
C4C   1    0.655518    0.848713    0.775978    11.00000    0.04918    0.05488 =
         0.05434    0.02646    0.01141    0.00736
C7A   1    0.220202    0.801068    0.479980    11.00000    0.05586    0.06436 =
         0.07015    0.02915    0.02191    0.00283
C6B   1    0.793101    0.824043    0.108508    11.00000    0.04639    0.07580 =
         0.07629    0.03823    0.01395    0.00903
AFIX  43
H6BA  2    0.694620    0.829645    0.097634    11.00000   -1.20000
AFIX   0
C6C   1    0.414264    0.813814    0.791164    11.00000    0.04637    0.07841 =
         0.07797    0.04387    0.01393    0.01048
AFIX  43
H6CA  2    0.315603    0.818846    0.779851    11.00000   -1.20000
AFIX   0
O3B   3    0.743298    0.734353    0.183580    11.00000    0.05391    0.09385 =
         0.09460    0.05644    0.02260    0.00258
C6A   1    0.166379    0.845264    0.424728    11.00000    0.04936    0.07504 =
         0.07817    0.03674    0.01443    0.00972
AFIX  43
H6AA  2    0.067422    0.848749    0.410926    11.00000   -1.20000
AFIX   0
C3C   1    0.751439    0.889349    0.743181    11.00000    0.05499    0.05719 =
         0.05516    0.03035    0.01247    0.01127
AFIX  43
H3CA  2    0.714766    0.919260    0.707545    11.00000   -1.20000
AFIX   0
O3C   3    0.366027    0.723887    0.866878    11.00000    0.04974    0.08887 =
         0.08821    0.05571    0.01892    0.00513
C3B   1    1.129418    0.899312    0.060244    11.00000    0.05334    0.05451 =
         0.05501    0.02843    0.01322    0.00970
AFIX  43
H3BA  2    1.092624    0.930522    0.025712    11.00000   -1.20000
AFIX   0
C13C  1    0.279967    0.625349    0.930177    11.00000    0.05817    0.07100 =
         0.07282    0.03538    0.01917    0.00303
AFIX  23
H13A  2    0.217848    0.578221    0.875677    11.00000   -1.20000
H13B  2    0.225219    0.677640    0.955731    11.00000   -1.20000
AFIX   0
C13B  1    0.648811    0.644314    0.250260    11.00000    0.07008    0.07620 =
         0.08027    0.03351    0.02716   -0.00265
AFIX  23
H13C  2    0.585606    0.597590    0.195961    11.00000   -1.20000
H13D  2    0.597588    0.699417    0.274368    11.00000   -1.20000
AFIX   0
C3A   1    0.506200    0.917275    0.378666    11.00000    0.05531    0.05809 =
         0.05448    0.03065    0.01349    0.01131
AFIX  43
H3AA  2    0.470024    0.945013    0.341212    11.00000   -1.20000
AFIX   0
C10B  1    1.241125    0.806366    0.162944    11.00000    0.05275    0.07149 =
         0.06122    0.04002    0.01254    0.01258
AFIX  43
H10A  2    1.279799    0.775382    0.197309    11.00000   -1.20000
AFIX   0
O3A   3    0.113778    0.765987    0.506514    11.00000    0.06273    0.09470 =
         0.09775    0.05550    0.02913    0.00646
C10C  1    0.863340    0.799859    0.848977    11.00000    0.05219    0.07528 =
         0.06561    0.04400    0.01329    0.01272
AFIX  43
H10B  2    0.901759    0.769992    0.884331    11.00000   -1.20000
AFIX   0
C10A  1    0.616220    0.834945    0.490157    11.00000    0.05744    0.07434 =
         0.06444    0.04290    0.01371    0.01564
AFIX  43
H10C  2    0.654433    0.807693    0.527644    11.00000   -1.20000
AFIX   0
C5B   1    0.882998    0.864859    0.076677    11.00000    0.05065    0.06955 =
         0.06824    0.03793    0.01197    0.01178
AFIX  43
H5BA  2    0.845257    0.897764    0.043799    11.00000   -1.20000
AFIX   0
C5C   1    0.504366    0.854371    0.758954    11.00000    0.05192    0.07262 =
         0.07097    0.04289    0.01073    0.01325
AFIX  43
H5CA  2    0.466390    0.886299    0.725263    11.00000   -1.20000
AFIX   0
C13A  1    0.010912    0.674342    0.569040    11.00000    0.07565    0.08188 =
         0.08530    0.03438    0.02818   -0.00567
AFIX  23
H13E  2   -0.041654    0.728928    0.592339    11.00000   -1.20000
H13F  2   -0.049290    0.628437    0.513448    11.00000   -1.20000
AFIX   0
C1A   1    0.750629    0.955994    0.363085    11.00000    0.05534    0.06478 =
         0.06334    0.03562    0.01964    0.01503
C1C   1    0.996636    0.928660    0.727519    11.00000    0.05480    0.06003 =
         0.05936    0.02967    0.01741    0.01284
C8B   1    0.993177    0.766244    0.176305    11.00000    0.05487    0.06357 =
         0.06111    0.03435    0.01375    0.00587
AFIX  43
H8BA  2    1.028612    0.733426    0.209699    11.00000   -1.20000
AFIX   0
C5A   1    0.257989    0.882603    0.391721    11.00000    0.05350    0.07093 =
         0.06931    0.03835    0.01322    0.01183
AFIX  43
H5AA  2    0.221089    0.911212    0.355072    11.00000   -1.20000
AFIX   0
C1B   1    1.373489    0.937806    0.042641    11.00000    0.05328    0.05727 =
         0.06124    0.02965    0.01820    0.01136
C8C   1    0.615154    0.759446    0.861445    11.00000    0.05246    0.06742 =
         0.06338    0.03905    0.01263    0.00788
AFIX  43
H8CA  2    0.651043    0.728347    0.896233    11.00000   -1.20000
AFIX   0
C9A   1    0.464045    0.835616    0.468723    11.00000    0.05365    0.05510 =
         0.05526    0.02647    0.01459    0.00834
C12C  1    0.411921    0.669303    0.915811    11.00000    0.05768    0.07186 =
         0.07432    0.04012    0.01724    0.00544
AFIX  23
H12A  2    0.478115    0.713045    0.970171    11.00000   -1.20000
H12B  2    0.462570    0.616949    0.885420    11.00000   -1.20000
AFIX   0
C12A  1    0.151133    0.714255    0.558272    11.00000    0.07381    0.08399 =
         0.07799    0.04121    0.02478    0.00064
AFIX  23
H12C  2    0.214230    0.758795    0.613441    11.00000   -1.20000
H12D  2    0.201930    0.660157    0.531126    11.00000   -1.20000
AFIX   0
C12B  1    0.785113    0.682363    0.235249    11.00000    0.06512    0.07483 =
         0.07637    0.03840    0.02130    0.00071
AFIX  23
H12E  2    0.851898    0.726634    0.289198    11.00000   -1.20000
H12F  2    0.833250    0.627481    0.206379    11.00000   -1.20000
AFIX   0
C8A   1    0.366175    0.796450    0.502153    11.00000    0.06199    0.06542 =
         0.06340    0.03497    0.01662    0.00834
AFIX  43
H8AA  2    0.400644    0.767656    0.539048    11.00000   -1.20000
AFIX   0
C14C  1    0.320868    0.573202    0.987881    11.00000    0.06306    0.08736 =
         0.09385    0.05355    0.02606    0.01020
AFIX  23
PART   1
H14E  2    0.388000    0.619369    1.040933    21.00000   -1.20000
H14F  2    0.370591    0.518491    0.960625    21.00000   -1.20000
PART   2
H14K  2    0.371528    0.622271    1.044611   -21.00000   -1.20000
H14L  2    0.387698    0.528052    0.966520   -21.00000   -1.20000
AFIX   0
PART   0
C14B  1    0.679675    0.593564    0.309867    11.00000    0.08289    0.08779 =
         0.09138    0.04539    0.03646    0.00550
AFIX  23
PART   1
H14C  2    0.729437    0.538002    0.284675    21.00000   -1.20000
H14D  2    0.745983    0.640106    0.363085    21.00000   -1.20000
PART   2
H14I  2    0.741105    0.638743    0.365345   -21.00000   -1.20000
H14J  2    0.726064    0.535671    0.286185   -21.00000   -1.20000
AFIX   0
PART   1
C15A  1   -0.097447    0.580164    0.641515    21.00000    0.08352    0.08959 =
         0.08864    0.04893    0.03113   -0.01521
AFIX  23
H15A  2   -0.157445    0.631896    0.658279    21.00000   -1.20000
H15B  2   -0.152966    0.527388    0.587829    21.00000   -1.20000
AFIX   0
C16A  1   -0.070832    0.540210    0.706651    21.00000    0.09475    0.09808 =
         0.09160    0.04816    0.03181   -0.00392
AFIX  43
H16A  2   -0.013687    0.581335    0.761039    21.00000   -1.20000
AFIX   0
C17A  1   -0.124100    0.449159    0.691453    21.00000    0.16019    0.11017 =
         0.16082    0.08494    0.08751    0.02749
AFIX  93
H17A  2   -0.181555    0.406618    0.637571    21.00000   -1.20000
H17B  2   -0.104226    0.427460    0.734611    21.00000   -1.20000
AFIX   0
C15B  1    0.549442    0.555957    0.329898    21.00000    0.07355    0.10407 =
         0.09126    0.06316    0.03038    0.00205
AFIX  23
H15C  2    0.491663    0.609155    0.345989    21.00000   -1.20000
H15D  2    0.490923    0.502458    0.277636    21.00000   -1.20000
AFIX   0
C16B  1    0.572898    0.519950    0.395780    21.00000    0.08863    0.10473 =
         0.08716    0.05532    0.03346   -0.00226
AFIX  43
H16B  2    0.629520    0.563490    0.449567    21.00000   -1.20000
AFIX   0
C17B  1    0.521928    0.432267    0.386482    21.00000    0.12699    0.10611 =
         0.12672    0.07597    0.06888    0.02768
AFIX  93
H17C  2    0.464767    0.386330    0.333783    21.00000   -1.20000
H17D  2    0.542594    0.415423    0.432522    21.00000   -1.20000
AFIX   0
C15C  1    0.186743    0.532825    1.007969    21.00000    0.05713    0.09400 =
         0.09596    0.06500    0.02415    0.00088
AFIX  23
H15E  2    0.122180    0.582309    1.019371    21.00000   -1.20000
H15F  2    0.134115    0.473895    0.958144    21.00000   -1.20000
AFIX   0
C16C  1    0.225309    0.507627    1.081948    21.00000    0.08797    0.12075 =
         0.09756    0.07193    0.02993    0.00820
AFIX  43
H16C  2    0.283711    0.557662    1.132054    21.00000   -1.20000
AFIX   0
C17C  1    0.189201    0.427244    1.085691    21.00000    0.12207    0.10986 =
         0.11809    0.07864    0.04210    0.02776
AFIX  93
H17E  2    0.130851    0.374322    1.037688    21.00000   -1.20000
H17F  2    0.220829    0.420673    1.136464    21.00000   -1.20000
AFIX   0
PART   2
SAME C15A > C17C
C15X  1   -0.127288    0.585126    0.624205   -21.00000    0.11444
AFIX  23
H15G  2   -0.174607    0.642156    0.649112   -21.00000   -1.20000
H15H  2   -0.182220    0.546725    0.565418   -21.00000   -1.20000
AFIX   0
C16X  1   -0.126061    0.525999    0.670110   -21.00000    0.15437
AFIX  43
H16D  2   -0.203917    0.536210    0.695259   -21.00000   -1.20000
AFIX   0
C17X  1   -0.064048    0.469823    0.687804   -21.00000    0.16357
AFIX  93
H17G  2    0.017600    0.450921    0.667864   -21.00000   -1.20000
H17H  2   -0.095654    0.443393    0.722022   -21.00000   -1.20000
AFIX   0
C15Y  1    0.519377    0.562583    0.317506   -21.00000    0.09643
AFIX  23
H15I  2    0.471830    0.620540    0.338401   -21.00000   -1.20000
H15J  2    0.459027    0.515381    0.262465   -21.00000   -1.20000
AFIX   0
C16Y  1    0.543599    0.518638    0.376792   -21.00000    0.20972
AFIX  43
H16E  2    0.544824    0.566530    0.430676   -21.00000   -1.20000
AFIX   0
C17Y  1    0.562508    0.443541    0.381652   -21.00000    0.20336
AFIX  93
H17I  2    0.564459    0.387527    0.333146   -21.00000   -1.20000
H17J  2    0.575532    0.440078    0.434007   -21.00000   -1.20000
AFIX   0
C15Z  1    0.198434    0.531076    1.004563   -21.00000    0.11248
AFIX  23
H15K  2    0.122739    0.498886    0.951634   -21.00000   -1.20000
H15L  2    0.160325    0.584451    1.043980   -21.00000   -1.20000
AFIX   0
C16Z  1    0.231700    0.454771    1.042228   -21.00000    0.08389
AFIX  43
H16F  2    0.254302    0.392321    1.012183   -21.00000   -1.20000
AFIX   0
C17Z  1    0.223865    0.490004    1.123900   -21.00000    0.12051
AFIX  93
H17K  2    0.200670    0.553250    1.150305   -21.00000   -1.20000
H17L  2    0.241641    0.451132    1.153996   -21.00000   -1.20000
PART   0
HKLF 4
REM  cu_napc5_0m in P-1 (RT)
REM R1 =  0.0449 for   5768 Fo > 4sig(Fo)  and  0.0497 for all   6763 data
REM    580 parameters refined using     12 restraints
END
;
