# Supplementary material for: 6-(Hex-5-en­yloxy)naphthalene-2-carb­oxy­lic acid
Source: Acta Crystallogr Sect E Struct Rep Online. 2014 May 24;70(Pt 6):o696–7. doi: 10.1107/S1600536814010642 (PMC4051067; doi:10.1107/S1600536814010642)
Supplement: Supplementary file 2 [file e-70-0o696-Isup2.hkl]

# 
# h,k,l, Fc-squared, Fo-squared, sigma(Fo-squared) and status flag 
# 
data_a 
_shelx_title ' cu_napc5_0m in P-1 (RT)' 
_shelx_refln_list_code          4 
_shelx_F_calc_maximum      151.73 
_exptl_crystal_F_000       864.00 
_reflns_d_resolution_high  0.8691 
 
loop_ 
 _symmetry_equiv_pos_as_xyz 
 'x, y, z' 
 '-x, -y, -z' 
 
_cell_length_a     9.5018 
_cell_length_b    14.8695 
_cell_length_c    17.6757 
_cell_angle_alpha 113.638 
_cell_angle_beta  102.188 
_cell_angle_gamma  93.127 
 
_shelx_F_squared_multiplier     1.000 
 
loop_ 
 _refln_index_h 
 _refln_index_k 
 _refln_index_l 
 _refln_F_squared_calc 
 _refln_F_squared_meas 
 _refln_F_squared_sigma 
 _refln_observed_status 
   1   0   0        0.19        0.32      0.02 o 
   2   0   0      765.14      685.37      8.15 o 
   3   0   0       10.40       17.27      0.31 o 
   4   0   0       61.31       70.94      1.13 o 
   5   0   0      944.57     1043.61     14.79 o 
   6   0   0       56.89       56.59      0.88 o 
   7   0   0        0.14        0.25      0.18 o 
   8   0   0      450.83      415.29      9.01 o 
   9   0   0        2.45        2.41      0.37 o 
  10   0   0        3.32        2.57      0.28 o 
 -10   1   0        0.88        0.24      0.21 o 
  -9   1   0        5.76        4.64      0.41 o 
  -8   1   0      202.47      177.36      4.13 o 
  -7   1   0        0.94        0.56      0.16 o 
  -6   1   0       54.41       63.42      1.82 o 
  -5   1   0     1890.36     2247.49     28.24 o 
  -4   1   0      170.61      191.63      2.79 o 
  -3   1   0      170.19      225.56      3.78 o 
  -2   1   0      123.93      117.39      1.35 o 
  -1   1   0        1.79        1.64      0.07 o 
   1   1   0       12.26        8.69      0.15 o 
   2   1   0      284.10      250.02      2.36 o 
   3   1   0     3210.58     2778.79     30.09 o 
   4   1   0      351.58      364.05      4.66 o 
   5   1   0      779.37      730.09      9.10 o 
   6   1   0        6.23        6.59      0.24 o 
   7   1   0        3.13        2.56      0.27 o 
   8   1   0      191.45      203.72      6.06 o 
   9   1   0        3.03        3.02      0.39 o 
  10   1   0        2.39        2.30      0.57 o 
 -10   2   0        1.62        2.06      0.27 o 
  -9   2   0        2.12        1.45      0.37 o 
  -8   2   0       80.73       70.36      1.90 o 
  -7   2   0        0.34        0.05      0.13 o 
  -6   2   0       45.70       41.77      0.76 o 
  -5   2   0     1272.65     1415.19     19.33 o 
  -4   2   0     1494.16     1411.92     22.10 o 
  -2   2   0      169.09      178.27      1.77 o 
  -1   2   0       76.83       60.47      0.66 o 
   0   2   0        7.92        8.32      0.21 o 
   1   2   0       24.55       21.92      0.36 o 
   2   2   0        0.48        1.11      0.05 o 
   3   2   0       17.53       19.47      0.30 o 
   4   2   0       50.85       76.16      1.36 o 
   5   2   0      828.30      827.65     11.25 o 
   6   2   0       11.29       12.12      0.40 o 
   7   2   0       14.52       11.94      0.57 o 
   8   2   0      116.47      124.00      3.84 o 
  10   2   0       11.00        8.96      0.32 o 
 -10   3   0        0.01        0.38      0.26 o 
  -9   3   0        0.15        0.22      0.38 o 
  -8   3   0      493.56      387.68      8.46 o 
  -7   3   0        6.52        8.20      0.63 o 
  -6   3   0       80.07       87.02      1.26 o 
  -5   3   0        0.11        0.05      0.16 o 
  -4   3   0      124.80      134.90      2.29 o 
  -3   3   0     4749.17     4508.05     58.02 o 
  -2   3   0       78.23       53.53      0.62 o 
  -1   3   0      242.52      252.28      2.80 o 
   1   3   0        0.35        0.20      0.04 o 
   2   3   0       15.93       10.87      0.18 o 
   3   3   0      128.95       96.65      1.22 o 
   4   3   0        0.75        1.04      0.11 o 
   5   3   0       14.47       15.28      0.39 o 
   6   3   0       28.05       28.72      0.76 o 
   7   3   0       14.56       12.43      1.17 o 
   8   3   0      291.36      273.84      7.98 o 
   9   3   0        0.29        0.29      0.31 o 
  10   3   0        0.62        0.70      0.17 o 
 -10   4   0        0.00       -0.18      0.18 o 
  -9   4   0        1.51        0.90      0.27 o 
  -8   4   0      260.08      221.02      9.23 o 
  -7   4   0        0.32        0.14      0.29 o 
  -6   4   0        0.10        1.24      0.54 o 
  -5   4   0     1031.87     1173.69     17.97 o 
  -4   4   0       36.11       38.57      1.09 o 
  -3   4   0      256.27      235.55      3.36 o 
  -2   4   0       31.37       25.35      0.38 o 
  -1   4   0      234.52      230.25      2.31 o 
   0   4   0      936.89      870.08     13.44 o 
   1   4   0       18.95       13.20      0.22 o 
   2   4   0      170.59      168.33      2.07 o 
   3   4   0       34.92       31.68      0.58 o 
   4   4   0       79.01       79.24      1.22 o 
   5   4   0       96.09      121.25      2.29 o 
   6   4   0       34.34       33.54      1.02 o 
   7   4   0        2.26        1.29      0.73 o 
   8   4   0      115.27      103.29      3.24 o 
   9   4   0        2.91        2.95      0.45 o 
 -10   5   0        1.03        0.55      0.20 o 
  -9   5   0        7.92        8.41      0.60 o 
  -8   5   0       32.05       32.81      1.10 o 
  -7   5   0        1.16        0.35      0.39 o 
  -6   5   0        1.78        2.88      0.26 o 
  -5   5   0      537.79      576.78      9.66 o 
  -4   5   0      105.22      101.85      1.67 o 
  -3   5   0      692.15      666.99      9.17 o 
  -2   5   0       15.02       17.23      0.42 o 
  -1   5   0       15.89       16.61      0.35 o 
   0   5   0      146.46      116.30      1.60 o 
   1   5   0        1.43        1.18      0.11 o 
   2   5   0      145.78      160.76      2.41 o 
   3   5   0      267.88      267.38      4.68 o 
   4   5   0        7.09        8.61      0.36 o 
   5   5   0      962.87      969.95     26.45 o 
   6   5   0       13.08       14.42      0.64 o 
   7   5   0        0.83        0.89      0.76 o 
   8   5   0      336.52      343.97      6.82 o 
   9   5   0        1.05        0.61      0.24 o 
 -10   6   0        0.00        0.07      0.18 o 
  -9   6   0       10.50        9.66      0.52 o 
  -8   6   0       97.34       98.58      2.49 o 
  -7   6   0        1.79        0.84      0.25 o 
  -6   6   0       21.73       24.11      0.91 o 
  -5   6   0       31.54       35.63      1.04 o 
  -4   6   0       10.93       10.30      0.35 o 
  -3   6   0      787.22      777.11     12.45 o 
  -2   6   0        7.81       10.33      0.40 o 
  -1   6   0        0.14        0.07      0.10 o 
   0   6   0      126.91      127.68      2.85 o 
   1   6   0        6.70        8.29      0.31 o 
   2   6   0      256.65      241.42      3.63 o 
   3   6   0      106.06      102.43      6.44 o 
   4   6   0       31.27       28.10      1.73 o 
   5   6   0      657.60      630.59     12.90 o 
   6   6   0       13.04       14.78      1.03 o 
   7   6   0       91.67       94.56      3.44 o 
   8   6   0      401.50      441.11      8.64 o 
   9   6   0        1.41        1.27      0.31 o 
 -10   7   0        4.31        3.81      0.57 o 
  -9   7   0        3.86        4.70      0.50 o 
  -8   7   0      131.38      129.77      3.14 o 
  -7   7   0        9.96        8.54      0.52 o 
  -6   7   0        0.01        2.35      0.26 o 
  -5   7   0        0.81        0.77      0.19 o 
  -4   7   0       14.00       13.24      0.46 o 
  -3   7   0      371.35      367.01     10.32 o 
  -2   7   0        8.20        7.43      0.27 o 
  -1   7   0       41.13       38.54      1.03 o 
   0   7   0        1.59        0.41      0.20 o 
   1   7   0       43.00       43.01      0.91 o 
   2   7   0      318.47      334.60      5.80 o 
   3   7   0       95.65      114.83      2.80 o 
   4   7   0       15.90       17.40      1.30 o 
   5   7   0      106.48      115.10      2.67 o 
   6   7   0       11.72       14.21      0.53 o 
   7   7   0        1.03        2.75      0.80 o 
   8   7   0       93.20       90.79      2.00 o 
  -9   8   0       14.63       17.51      0.86 o 
  -8   8   0        6.16        6.22      0.45 o 
  -7   8   0        7.77        7.62      0.50 o 
  -6   8   0        9.14        5.62      0.37 o 
  -5   8   0        5.33        4.33      0.31 o 
  -4   8   0       27.05       27.22      0.85 o 
  -3   8   0      365.92      397.28     11.33 o 
  -2   8   0       12.42       12.98      0.64 o 
  -1   8   0      129.30      128.14      2.56 o 
   0   8   0       49.03       46.47      1.29 o 
   1   8   0       42.74       42.51      1.80 o 
   2   8   0      350.82      333.06      5.80 o 
   3   8   0      182.46      175.87      3.82 o 
   4   8   0        0.01       -0.02      0.20 o 
   5   8   0      165.55      181.01      3.13 o 
   6   8   0        3.15        3.76      0.30 o 
   7   8   0      175.53      179.49      3.66 o 
   8   8   0        0.45       -0.59      0.29 o 
  -9   9   0       13.94       16.09      0.78 o 
  -8   9   0        6.05        5.43      0.55 o 
  -7   9   0        4.03        3.88      0.37 o 
  -6   9   0       24.44       29.00      0.68 o 
  -5   9   0       14.14       14.00      0.61 o 
  -4   9   0       11.60       12.89      0.57 o 
  -3   9   0       58.58       61.82      2.93 o 
  -2   9   0       16.87       17.60      0.52 o 
  -1   9   0      201.38      189.54      5.05 o 
   0   9   0        9.36        7.10      0.66 o 
   1   9   0        6.10        7.49      0.75 o 
   2   9   0       70.04       67.48      2.36 o 
   3   9   0       61.14       58.63      2.83 o 
   4   9   0        2.15        2.41      0.26 o 
   5   9   0        5.49        5.40      0.27 o 
   6   9   0       32.45       34.82      0.96 o 
   7   9   0      178.65      192.59      5.27 o 
  -9  10   0        3.54        3.32      0.36 o 
  -8  10   0        0.64       -0.10      0.28 o 
  -6  10   0       91.00       79.86      1.98 o 
  -5  10   0       59.63       68.74      3.30 o 
  -4  10   0        0.77        1.01      0.21 o 
  -3  10   0        9.56       11.49      0.68 o 
  -2  10   0       20.58       20.41      1.24 o 
  -1  10   0       57.66       67.10      1.82 o 
   0  10   0       19.84       15.31      1.00 o 
   1  10   0       18.51       16.91      1.13 o 
   2  10   0      750.93      730.00     26.98 o 
   3  10   0       15.22       13.58      0.53 o 
   4  10   0        0.57        0.58      0.17 o 
   5  10   0        0.23        0.02      0.31 o 
   6  10   0       11.14       11.10      0.72 o 
   7  10   0       18.03       21.04      2.69 o 
  -8  11   0        0.51       -0.01      0.26 o 
  -7  11   0        0.78        0.53      0.30 o 
  -6  11   0       88.44       88.43      2.75 o 
  -5  11   0        8.22        9.81      0.43 o 
  -4  11   0        0.36        0.18      0.16 o 
  -3  11   0       18.65       15.83      0.68 o 
  -2  11   0        0.27        0.84      0.40 o 
  -1  11   0       93.61       94.20      1.99 o 
   0  11   0        0.00       -0.17      0.36 o 
   1  11   0        0.47       -0.03      0.16 o 
   2  11   0      130.17      128.17      2.28 o 
   3  11   0        6.21        6.75      0.55 o 
   4  11   0        0.00        0.12      0.20 o 
   5  11   0        1.25        1.03      0.35 o 
   6  11   0       13.38       18.22      0.66 o 
  -8  12   0        2.18        1.96      0.30 o 
  -7  12   0        0.31        0.18      0.28 o 
  -6  12   0      118.35      137.81      3.95 o 
  -5  12   0       16.17       17.37      0.76 o 
  -4  12   0        0.01       -0.17      0.17 o 
  -3  12   0        0.35        0.80      0.22 o 
  -2  12   0      114.77      115.43      1.69 o 
  -1  12   0       99.65       98.80      1.50 o 
   0  12   0        1.03        0.95      0.15 o 
   1  12   0        7.86        7.44      0.31 o 
   2  12   0       33.39       35.31      0.79 o 
   3  12   0        0.67        0.78      0.21 o 
   4  12   0        0.04       -0.39      0.19 o 
   5  12   0        0.03       -0.19      0.16 o 
  -7  13   0        3.96        2.83      0.34 o 
  -6  13   0      523.59      563.78     14.63 o 
  -5  13   0        0.82        0.69      0.28 o 
  -4  13   0        2.71        2.78      0.24 o 
  -3  13   0        0.00        0.52      0.34 o 
  -2  13   0       61.62       64.75      1.05 o 
  -1  13   0        0.46        1.27      0.29 o 
   0  13   0        0.28        0.25      0.18 o 
   1  13   0        4.82        4.12      0.33 o 
   2  13   0      153.31      155.32      2.08 o 
   3  13   0        0.07        0.10      0.26 o 
   4  13   0        0.08        0.15      0.24 o 
  -6  14   0      412.46      468.97     12.09 o 
  -5  14   0        4.59        4.43      0.48 o 
  -4  14   0       15.87       19.49      0.70 o 
  -3  14   0       30.61       27.28      0.58 o 
  -2  14   0        2.05        2.35      0.19 o 
  -1  14   0        5.75        4.94      0.31 o 
   0  14   0        0.48        0.35      0.18 o 
   1  14   0        3.57        3.54      0.27 o 
   2  14   0       49.48       51.63      1.35 o 
   3  14   0        0.76        0.64      0.25 o 
  -4  15   0        0.06        0.40      0.25 o 
  -3  15   0       18.66       18.15      0.62 o 
  -2  15   0       13.52       13.78      1.24 o 
  -1  15   0        0.03       -0.02      0.18 o 
   0  15   0        0.33        0.53      0.18 o 
   1  15   0        0.03       -0.16      0.22 o 
  -2 -15   1        0.05       -0.02      0.28 o 
  -1 -15   1        0.22       -0.07      0.18 o 
   0 -15   1        1.42        1.58      0.21 o 
   1 -15   1        0.08       -0.16      0.21 o 
   2 -15   1       23.34       20.82      0.70 o 
   3 -15   1       12.04       11.88      0.45 o 
   4 -15   1        0.99        0.86      0.89 o 
   5 -15   1        0.02        0.52      0.40 o 
  -3 -14   1        0.14        0.73      0.26 o 
  -2 -14   1        3.80        4.06      0.27 o 
  -1 -14   1        0.40        0.12      0.18 o 
   0 -14   1        0.85        0.58      0.18 o 
   1 -14   1        0.37        0.34      0.16 o 
   2 -14   1       61.13       59.28      1.05 o 
   3 -14   1       53.97       56.79      1.25 o 
   4 -14   1        7.77        8.79      0.52 o 
   5 -14   1        0.00       -0.08      0.54 o 
   6 -14   1       28.46       35.05      1.21 o 
  -4 -13   1        0.37        0.00      0.25 o 
  -3 -13   1       11.39       10.53      0.48 o 
  -2 -13   1        7.75        8.36      0.64 o 
  -1 -13   1        0.07       -0.26      0.18 o 
   0 -13   1        0.06       -0.06      0.15 o 
   1 -13   1        0.02        0.00      0.16 o 
   2 -13   1      100.17       98.49      2.20 o 
   3 -13   1        3.57        4.79      0.27 o 
   4 -13   1        1.29        1.16      0.30 o 
   5 -13   1      102.68      110.91      2.48 o 
   6 -13   1       48.45       51.82      1.75 o 
   7 -13   1        4.00        3.99      0.40 o 
  -5 -12   1        1.03        1.13      0.19 o 
  -4 -12   1        0.56        0.15      0.16 o 
  -3 -12   1       10.38       13.44      0.45 o 
  -2 -12   1        0.86        1.09      0.18 o 
  -1 -12   1        0.20        0.26      0.13 o 
   0 -12   1        6.64        6.13      0.30 o 
   1 -12   1       23.87       22.61      0.51 o 
   2 -12   1       48.10       48.42      0.75 o 
   3 -12   1        2.45        3.56      0.25 o 
   4 -12   1       31.51       34.66      0.74 o 
   5 -12   1       88.66       86.62      3.47 o 
   6 -12   1        2.36        5.10      0.53 o 
   7 -12   1        0.73        0.34      0.29 o 
   8 -12   1        7.66        6.94      0.50 o 
  -6 -11   1      106.71      119.89      2.63 o 
  -5 -11   1        0.21       -0.11      0.24 o 
  -4 -11   1        0.22        0.19      0.23 o 
  -3 -11   1       50.82       55.33      1.43 o 
  -2 -11   1       27.01       28.87      0.71 o 
  -1 -11   1       21.60       19.53      1.27 o 
   0 -11   1        7.58        8.58      0.80 o 
   1 -11   1       31.82       33.22      0.93 o 
   2 -11   1      788.12      791.28     13.40 o 
   3 -11   1       21.81       24.86      0.72 o 
   4 -11   1        1.92        2.28      0.27 o 
   5 -11   1      181.55      193.83      5.42 o 
   6 -11   1       18.86       15.82      1.24 o 
   7 -11   1        0.10       -0.14      0.29 o 
   8 -11   1        0.00        0.07      0.27 o 
  -7 -10   1        4.05        3.50      0.38 o 
  -6 -10   1      231.19      258.28      6.95 o 
  -5 -10   1        0.07        0.05      0.18 o 
  -4 -10   1        1.40        1.17      0.23 o 
  -2 -10   1       74.11       76.57      3.07 o 
  -1 -10   1        2.63        3.95      0.61 o 
   0 -10   1        9.00       10.83      0.82 o 
   1 -10   1       12.53       14.64      0.69 o 
   2 -10   1      145.31      167.30      4.93 o 
   3 -10   1        2.41        3.37      0.28 o 
   4 -10   1        1.01        0.63      0.20 o 
   5 -10   1      596.41      649.16     15.37 o 
   6 -10   1       31.44       29.63      2.66 o 
   7 -10   1        5.35        5.43      0.45 o 
   8 -10   1        0.10        0.46      0.31 o 
   9 -10   1        1.24        1.50      0.38 o 
  -7  -9   1       82.72       96.01      2.84 o 
  -6  -9   1        2.81        2.66      0.44 o 
  -5  -9   1        3.89        4.25      0.26 o 
  -4  -9   1        0.48        0.55      0.39 o 
  -3  -9   1      543.90      603.14     17.90 o 
  -2  -9   1       68.91       71.20      2.81 o 
  -1  -9   1      122.41      116.44      4.10 o 
   0  -9   1       33.87       32.05      1.03 o 
   1  -9   1      344.64      336.60      5.77 o 
   2  -9   1        5.25        5.92      0.39 o 
   3  -9   1        1.89        2.45      0.27 o 
   4  -9   1        0.30        0.14      0.26 o 
   5  -9   1       93.38       89.23      1.59 o 
   6  -9   1        6.61        7.18      0.43 o 
   7  -9   1        7.68        8.06      0.94 o 
   8  -9   1       22.60       24.53      1.02 o 
   9  -9   1        3.85        3.76      0.32 o 
  -8  -8   1        5.36        5.34      0.48 o 
  -7  -8   1      127.36      140.26      2.93 o 
  -6  -8   1      245.42      267.00      3.78 o 
  -5  -8   1        0.69        0.74      0.27 o 
  -4  -8   1        3.31        3.34      0.55 o 
  -3  -8   1      153.65      159.78      3.78 o 
  -2  -8   1       15.91       13.18      0.84 o 
  -1  -8   1       41.33       55.43      2.15 o 
   0  -8   1       44.28       45.11      1.01 o 
   1  -8   1       90.96       77.54      1.77 o 
   2  -8   1      716.34      724.94     12.94 o 
   3  -8   1       22.15       23.75      0.63 o 
   4  -8   1       23.70       20.67      0.85 o 
   5  -8   1       46.64       40.98      1.20 o 
   6  -8   1        1.70        1.40      0.36 o 
   7  -8   1        0.23        0.31      0.25 o 
   8  -8   1       26.40       23.55      1.89 o 
   9  -8   1        1.74        1.59      0.40 o 
  -8  -7   1        0.91        0.16      0.37 o 
  -7  -7   1        5.40        5.45      0.49 o 
  -6  -7   1      133.70      133.77      2.95 o 
  -5  -7   1        1.04        1.28      0.25 o 
  -4  -7   1        0.58        0.31      0.25 o 
  -3  -7   1     3891.62     4001.75     67.22 o 
  -2  -7   1      123.76      129.11      4.05 o 
  -1  -7   1      503.80      471.00     13.45 o 
   0  -7   1       65.63       65.03      1.29 o 
   1  -7   1        3.82        4.29      0.37 o 
   2  -7   1       25.68       23.75      0.79 o 
   3  -7   1        1.62        1.71      0.15 o 
   4  -7   1       16.14       16.46      0.47 o 
   5  -7   1       53.80       48.45      0.93 o 
   6  -7   1        0.13        0.34      0.22 o 
   7  -7   1       24.67       23.65      0.88 o 
   8  -7   1       27.92       28.66      1.00 o 
   9  -7   1        1.98        2.07      0.46 o 
  10  -7   1       50.29       37.19      1.33 o 
  -9  -6   1       52.07       52.89      1.71 o 
  -8  -6   1      101.51      111.49      2.43 o 
  -7  -6   1       86.78       84.00      1.67 o 
  -6  -6   1      338.16      325.07      6.86 o 
  -5  -6   1        0.84        0.76      0.23 o 
  -4  -6   1       97.49      104.54      2.37 o 
  -3  -6   1       70.38       88.17      2.25 o 
  -2  -6   1       88.74       80.67      1.56 o 
  -1  -6   1      428.76      545.23     11.52 o 
   0  -6   1        3.48        6.46      0.21 o 
   1  -6   1       71.15       63.15      0.96 o 
   2  -6   1      237.38      291.72      4.18 o 
   3  -6   1       31.50       30.06      0.85 o 
   4  -6   1       67.23       66.38      1.20 o 
   5  -6   1       39.37       32.95      0.64 o 
   6  -6   1        0.29        0.28      0.14 o 
   7  -6   1       76.96       74.16      1.96 o 
   8  -6   1       45.61       48.53      1.45 o 
   9  -6   1       32.72       31.18      0.92 o 
  10  -6   1        1.25        1.05      0.21 o 
  -9  -5   1       11.34       10.73      0.48 o 
  -8  -5   1      260.81      263.41      4.27 o 
  -7  -5   1       42.29       44.44      0.94 o 
  -6  -5   1       68.79       72.03      1.79 o 
  -5  -5   1        5.59        4.31      0.34 o 
  -4  -5   1      159.38      147.10      3.19 o 
  -3  -5   1      770.19      758.48     11.38 o 
  -2  -5   1       32.04       37.49      0.65 o 
  -1  -5   1      467.12      435.42      4.83 o 
   0  -5   1       82.20       67.06      1.35 o 
   1  -5   1        7.07        7.46      0.20 o 
   2  -5   1     1655.31     1405.27     17.00 o 
   3  -5   1       12.80       12.10      0.70 o 
   4  -5   1       66.66       67.80      1.46 o 
   5  -5   1      263.33      252.53      4.67 o 
   6  -5   1        2.27        2.15      0.18 o 
   7  -5   1        3.60        7.37      0.35 o 
   8  -5   1        1.83        1.33      0.25 o 
   9  -5   1        9.18        9.33      0.59 o 
  10  -5   1        4.22        1.39      0.33 o 
  -9  -4   1        0.28       -0.04      0.37 o 
  -8  -4   1       14.53       13.56      0.71 o 
  -7  -4   1        0.59        0.60      0.34 o 
  -6  -4   1      295.56      312.74      6.59 o 
  -5  -4   1      145.18      141.77      3.11 o 
  -4  -4   1       39.71       42.24      0.78 o 
  -3  -4   1     1134.47     1130.94     14.23 o 
  -2  -4   1      100.25       89.78      1.04 o 
  -1  -4   1      139.68      180.20      2.05 o 
   0  -4   1       72.52       48.61      0.68 o 
   1  -4   1       25.07       22.34      0.34 o 
   2  -4   1      104.43      174.72      2.08 o 
   3  -4   1        0.03        0.27      0.09 o 
   4  -4   1       74.21       70.06      1.31 o 
   5  -4   1     1489.09     1794.31     27.37 o 
   6  -4   1        0.85        0.46      0.12 o 
   7  -4   1       25.06       15.19      0.46 o 
   8  -4   1        0.22        0.11      0.21 o 
   9  -4   1        2.79        3.18      0.27 o 
  10  -4   1        0.01        1.23      0.35 o 
 -10  -3   1        0.31        0.21      0.25 o 
  -9  -3   1       23.11       18.86      0.93 o 
  -8  -3   1       34.43       31.23      1.26 o 
  -7  -3   1        7.93        8.48      1.26 o 
  -6  -3   1      360.34      331.36      6.91 o 
  -5  -3   1       37.06       33.29      0.70 o 
  -4  -3   1       29.26       29.47      0.48 o 
  -3  -3   1      123.67       92.30      1.18 o 
  -2  -3   1       18.70       19.73      0.28 o 
  -1  -3   1      426.88      427.43      4.67 o 
   0  -3   1      195.23      150.50      2.56 o 
   1  -3   1       72.25       63.87      0.84 o 
   2  -3   1       95.99      118.03      1.32 o 
   3  -3   1      162.64      146.70      3.99 o 
   4  -3   1      114.00      131.82      2.69 o 
   5  -3   1      632.74      745.45     11.59 o 
   6  -3   1        2.88        2.13      0.16 o 
   7  -3   1       11.59        7.35      0.34 o 
   8  -3   1       10.91        8.74      0.51 o 
   9  -3   1        3.74        3.34      0.30 o 
  10  -3   1        0.29        1.75      0.39 o 
 -10  -2   1        0.61        0.33      0.14 o 
  -9  -2   1       56.81       54.24      1.86 o 
  -8  -2   1        0.84        0.94      0.33 o 
  -7  -2   1       26.55       28.17      0.91 o 
  -6  -2   1     1236.49     1253.17     18.52 o 
  -5  -2   1       73.43       69.69      0.94 o 
  -4  -2   1        2.79        5.83      0.17 o 
  -3  -2   1        2.43        0.93      0.31 o 
  -2  -2   1        1.12        1.71      0.06 o 
  -1  -2   1       91.45       84.62      0.81 o 
   0  -2   1      316.71      269.16      5.37 o 
   1  -2   1        8.03        8.86      0.15 o 
   2  -2   1     2676.43     2618.81     29.82 o 
   3  -2   1       22.54       18.12      0.42 o 
   4  -2   1      438.72      509.45      9.59 o 
   5  -2   1       40.73       44.97      0.97 o 
   6  -2   1       37.31       33.31      0.60 o 
   7  -2   1        7.97       14.98      0.62 o 
   8  -2   1       16.77       15.81      0.52 o 
   9  -2   1        2.12        1.61      0.25 o 
  10  -2   1        8.67        9.72      0.67 o 
 -10  -1   1        4.71        4.47      0.45 o 
  -8  -1   1        8.49        8.73      0.63 o 
  -7  -1   1       77.36       74.47      2.09 o 
  -6  -1   1      548.08      550.96      7.49 o 
  -5  -1   1       33.94       28.80      0.47 o 
  -4  -1   1       96.11      124.09      1.86 o 
  -3  -1   1      323.58      256.38      2.64 o 
  -2  -1   1       48.88       43.97      0.47 o 
  -1  -1   1       21.64       28.73      0.32 o 
   0  -1   1       13.88        7.77      0.21 o 
   1  -1   1       16.77       18.68      0.39 o 
   3  -1   1        6.72       10.82      0.29 o 
   4  -1   1     3522.93     3593.16     57.25 o 
   5  -1   1     1391.76     1504.44     20.57 o 
   6  -1   1       11.27       13.28      0.34 o 
   7  -1   1        8.85        8.61      0.63 o 
   8  -1   1        0.81        1.15      0.22 o 
   9  -1   1        4.64        4.49      0.46 o 
  10  -1   1       16.87       16.54      0.85 o 
 -10   0   1        1.42        0.82      0.31 o 
  -9   0   1       13.85       11.02      0.57 o 
  -8   0   1        0.01       -0.42      0.22 o 
  -7   0   1       56.66       61.00      1.63 o 
  -6   0   1      511.63      543.83      8.35 o 
  -5   0   1      170.11      150.05      1.74 o 
  -4   0   1     1454.83     1641.37     22.80 o 
  -3   0   1      618.81      541.38      5.86 o 
  -2   0   1       41.88       31.67      0.47 o 
  -1   0   1      852.74      891.55      9.18 o 
   0   0   1      257.47      179.59      2.58 o 
   1   0   1       14.01       14.76      0.33 o 
   3   0   1       59.04       45.44      0.71 o 
   4   0   1      581.13      686.00     11.75 o 
   5   0   1      231.45      310.54      4.59 o 
   6   0   1       33.38       29.85      0.56 o 
   7   0   1        0.25        0.75      0.24 o 
   8   0   1        1.86        2.62      0.28 o 
   9   0   1        0.17        0.15      0.20 o 
  10   0   1       16.56       18.31      0.93 o 
 -10   1   1        2.44        2.66      0.38 o 
  -9   1   1      121.97      121.44      2.94 o 
  -8   1   1        9.12        8.36      1.08 o 
  -7   1   1       21.43       23.89      0.84 o 
  -6   1   1      422.17      433.77      6.70 o 
  -5   1   1       46.60       55.46      0.79 o 
  -4   1   1       11.60       11.69      0.33 o 
  -3   1   1       25.36       15.60      0.21 o 
  -2   1   1      668.48      546.64      5.84 o 
  -1   1   1     2948.63     2808.93     38.82 o 
   0   1   1       43.97       37.39      0.38 o 
   1   1   1       35.06       28.06      0.32 o 
   2   1   1      157.92      154.20      1.62 o 
   3   1   1      167.65      123.06      1.64 o 
   4   1   1      920.80     1027.17     15.83 o 
   5   1   1      533.69      521.00      7.16 o 
   6   1   1       11.71       14.48      0.39 o 
   7   1   1       13.82       16.14      0.53 o 
   8   1   1        1.02        0.06      0.39 o 
   9   1   1        0.16        0.09      0.19 o 
  10   1   1        0.67        1.37      0.22 o 
 -10   2   1        0.21        0.35      0.27 o 
  -9   2   1       11.00       10.06      0.57 o 
  -8   2   1        7.15        6.80      0.49 o 
  -7   2   1       20.19       20.41      0.77 o 
  -6   2   1      552.21      607.96     10.69 o 
  -5   2   1      394.25      426.29      5.38 o 
  -4   2   1     1602.21     1677.78     26.23 o 
  -3   2   1      109.32      109.94      1.37 o 
  -2   2   1      153.04      136.79      1.39 o 
  -1   2   1      799.77      630.49      6.27 o 
   0   2   1       59.93       53.97      0.72 o 
   1   2   1       10.40        9.42      0.13 o 
   2   2   1     2505.03     2267.36     24.84 o 
   3   2   1      321.02      292.07      4.23 o 
   4   2   1     1124.78     1346.21     20.70 o 
   5   2   1       11.80       13.82      0.37 o 
   6   2   1        1.52        0.76      0.13 o 
   7   2   1        0.77        0.46      0.29 o 
   8   2   1        0.03       -0.33      0.27 o 
   9   2   1        0.26        0.66      0.35 o 
  10   2   1       23.11       19.53      0.42 o 
 -10   3   1        4.35        5.74      0.50 o 
  -9   3   1      251.60      233.40      5.59 o 
  -8   3   1        1.24        0.53      0.26 o 
  -7   3   1        1.78        1.17      0.25 o 
  -6   3   1      272.33      265.01      4.92 o 
  -5   3   1      207.86      225.15      3.19 o 
  -4   3   1     7157.57     7367.06    109.11 o 
  -3   3   1      349.74      339.73      4.43 o 
  -2   3   1      132.03      134.55      1.33 o 
   0   3   1        0.21        0.66      0.10 o 
   1   3   1        9.87        6.69      0.13 o 
   2   3   1       58.26       44.48      0.60 o 
   3   3   1        0.06        0.19      0.11 o 
   4   3   1      163.31      207.28      3.88 o 
   5   3   1      202.72      185.75      2.41 o 
   6   3   1       22.16       23.84      0.60 o 
   7   3   1       56.91       61.53      1.61 o 
   8   3   1        1.36        0.98      0.33 o 
   9   3   1        1.77        0.95      0.38 o 
 -10   4   1        0.97        1.01      0.30 o 
  -9   4   1      322.17      252.85      5.67 o 
  -8   4   1        5.53        4.56      0.41 o 
  -7   4   1        8.02        9.39      0.59 o 
  -6   4   1      206.82      204.01      4.55 o 
  -5   4   1       28.80       21.44      0.73 o 
  -4   4   1      510.19      515.83      6.52 o 
  -3   4   1       31.62       26.50      0.45 o 
  -2   4   1      188.61      159.85      1.89 o 
   0   4   1      358.57      323.98      5.88 o 
   1   4   1        0.18        0.17      0.08 o 
   2   4   1      224.24      198.03      2.41 o 
   3   4   1        1.61        3.40      0.19 o 
   4   4   1       68.15       79.23      1.40 o 
   5   4   1        6.96        4.85      0.31 o 
   6   4   1        1.98        1.50      0.28 o 
   7   4   1      123.32      115.32      2.70 o 
   8   4   1        0.00        0.06      0.27 o 
   9   4   1        0.76        0.59      0.18 o 
 -10   5   1        0.19        0.31      0.26 o 
  -9   5   1        0.76       -0.09      0.52 o 
  -8   5   1        5.15        3.90      0.48 o 
  -7   5   1        8.18        6.28      1.11 o 
  -6   5   1       37.97       35.80      1.08 o 
  -5   5   1      312.67      333.87      5.09 o 
  -4   5   1      462.03      481.98      7.05 o 
  -3   5   1      100.61       90.25      1.55 o 
  -2   5   1       66.09       46.07      0.68 o 
  -1   5   1      575.68      504.71     11.43 o 
   0   5   1        0.93        0.35      0.09 o 
   1   5   1        6.95        4.28      0.18 o 
   2   5   1      138.04      152.40      2.00 o 
   3   5   1        3.56        3.98      0.22 o 
   4   5   1      352.88      350.69      6.14 o 
   5   5   1       15.78       18.17      0.69 o 
   6   5   1        3.05        2.67      0.60 o 
   7   5   1      236.03      234.31      4.12 o 
   8   5   1       14.65       16.27      0.98 o 
   9   5   1        4.99        4.89      0.26 o 
 -10   6   1        0.05        0.29      0.24 o 
  -9   6   1      387.15      375.29     10.00 o 
  -8   6   1        2.43        2.17      0.31 o 
  -7   6   1        1.11        1.17      0.26 o 
  -6   6   1        0.29        0.11      0.20 o 
  -5   6   1      277.93      289.44      5.06 o 
  -4   6   1       21.92       19.47      0.55 o 
  -3   6   1       18.86       18.55      0.56 o 
  -2   6   1       58.64       48.99      1.07 o 
  -1   6   1      184.24      232.39      4.02 o 
   0   6   1       16.71       13.29      0.70 o 
   1   6   1        6.52       10.29      0.35 o 
   2   6   1       99.38      105.80      2.42 o 
   3   6   1       49.55       41.56      0.94 o 
   4   6   1      150.17      133.51      3.00 o 
   5   6   1        3.58        3.36      0.29 o 
   6   6   1        3.68        3.53      0.37 o 
   7   6   1      477.68      470.06      9.57 o 
   8   6   1        3.42        5.20      0.37 o 
 -10   7   1        0.56        0.49      0.24 o 
  -9   7   1      448.00      394.49     10.45 o 
  -8   7   1        0.11        0.39      0.52 o 
  -7   7   1        0.28       -0.09      0.20 o 
  -6   7   1        7.08        8.40      0.53 o 
  -5   7   1       16.36       17.96      0.58 o 
  -4   7   1       41.66       45.65      1.19 o 
  -3   7   1       33.10       29.60      1.06 o 
  -2   7   1        2.37        4.33      0.30 o 
  -1   7   1        0.76        7.98      0.41 o 
   0   7   1        2.15        3.31      0.22 o 
   1   7   1       88.95       83.44      1.61 o 
   2   7   1      224.54      230.58      4.10 o 
   3   7   1        1.41        1.18      0.24 o 
   4   7   1       18.15       12.65      0.50 o 
   5   7   1        7.87        6.49      0.69 o 
   6   7   1        0.10        0.22      0.19 o 
   7   7   1      460.38      498.95      9.75 o 
   8   7   1        9.03        6.25      0.67 o 
  -9   8   1       51.34       51.03      1.70 o 
  -8   8   1       14.05       13.85      0.71 o 
  -7   8   1       47.98       46.30      1.35 o 
  -6   8   1        6.93        7.74      0.64 o 
  -5   8   1       10.91       14.17      0.70 o 
  -4   8   1      634.77      641.52     12.85 o 
  -3   8   1        2.71        2.92      0.27 o 
  -2   8   1        5.11        3.96      0.55 o 
  -1   8   1        5.37        5.88      0.41 o 
   0   8   1        2.02        1.71      0.39 o 
   1   8   1      106.54      106.26      3.00 o 
   2   8   1       76.01       82.01      1.86 o 
   3   8   1        2.08        2.54      0.25 o 
   4   8   1      436.22      436.66      7.36 o 
   5   8   1       18.45       19.02      0.61 o 
   6   8   1        0.83        0.49      0.23 o 
   7   8   1       20.60       23.56      0.78 o 
  -9   9   1       25.47       26.00      1.02 o 
  -8   9   1        0.84        0.58      0.32 o 
  -7   9   1        3.31        2.11      0.39 o 
  -6   9   1        6.01        5.09      0.31 o 
  -5   9   1        0.00        0.24      0.21 o 
  -4   9   1       85.45       88.89      2.88 o 
  -3   9   1        0.46       -0.07      0.35 o 
  -2   9   1       11.31       11.04      0.88 o 
  -1   9   1      373.04      382.83     11.84 o 
   0   9   1        2.49        2.16      0.47 o 
   1   9   1       35.22       35.68      1.23 o 
   2   9   1       71.33       66.66      2.39 o 
   3   9   1       54.06       52.44      1.48 o 
   4   9   1       55.84       46.98      0.95 o 
   5   9   1        5.68        5.64      0.35 o 
   6   9   1       20.46       23.52      0.74 o 
   7   9   1      520.50      571.65     14.84 o 
  -9  10   1       23.93       25.92      0.95 o 
  -8  10   1        0.17        0.05      0.28 o 
  -7  10   1        6.79        3.55      0.45 o 
  -6  10   1       21.64       21.94      0.74 o 
  -5  10   1        1.24        0.80      0.18 o 
  -4  10   1       96.29      106.17      3.81 o 
  -3  10   1        0.29        0.50      0.31 o 
  -2  10   1        1.92        1.34      0.28 o 
  -1  10   1      411.26      379.05      9.05 o 
   0  10   1        0.11        0.55      1.18 o 
   1  10   1       25.44       21.49      1.46 o 
   2  10   1       68.18       68.31      1.43 o 
   3  10   1        2.28        1.97      0.25 o 
   4  10   1        3.23        3.37      0.24 o 
   5  10   1        0.66        0.62      0.21 o 
   6  10   1        2.96        3.31      0.43 o 
  -8  11   1        0.26       -0.11      0.23 o 
  -7  11   1        3.40        3.77      0.45 o 
  -6  11   1       20.25       21.91      1.05 o 
  -5  11   1        1.44        1.77      0.22 o 
  -4  11   1        2.78        1.57      0.19 o 
  -3  11   1        2.27        1.93      0.22 o 
  -2  11   1        5.87        5.14      0.28 o 
  -1  11   1        5.57        4.62      0.51 o 
   0  11   1        4.71        4.29      0.28 o 
   1  11   1       15.23       12.66      0.53 o 
   2  11   1       46.94       50.02      1.09 o 
   3  11   1        0.10       -0.08      0.21 o 
   4  11   1        3.87        5.04      0.54 o 
   5  11   1        0.00        0.17      0.31 o 
  -7  12   1        0.07       -0.23      0.25 o 
  -6  12   1       12.80       16.51      0.83 o 
  -5  12   1        3.46        3.63      0.26 o 
  -4  12   1        2.56        2.93      0.25 o 
  -3  12   1        0.16        0.36      0.16 o 
  -2  12   1       28.63       29.72      0.61 o 
  -1  12   1       62.20       64.82      0.87 o 
   0  12   1        2.29        2.03      0.19 o 
   1  12   1        4.89        4.74      0.41 o 
   2  12   1        2.68        2.64      0.24 o 
   3  12   1        8.43        9.07      0.53 o 
   4  12   1        8.26        7.89      0.47 o 
   5  12   1        1.16        1.12      0.27 o 
  -7  13   1       10.51        7.57      0.91 o 
  -6  13   1       77.29       87.07      2.49 o 
  -5  13   1        2.04        2.42      0.29 o 
  -4  13   1       21.15       23.42      1.14 o 
  -3  13   1        0.03        0.22      0.14 o 
  -2  13   1       68.71       70.00      1.00 o 
  -1  13   1       52.13       56.00      1.00 o 
   0  13   1        0.95        0.59      0.19 o 
   1  13   1       28.57       29.28      0.59 o 
   2  13   1       10.32        9.30      0.49 o 
   3  13   1        1.05        0.99      0.30 o 
  -5  14   1        2.00        2.98      0.36 o 
  -4  14   1       10.91       12.86      0.67 o 
  -3  14   1        3.00        3.21      0.24 o 
  -2  14   1       10.54       11.75      0.45 o 
  -1  14   1        3.74        4.26      0.55 o 
   0  14   1        0.01       -0.31      0.16 o 
   1  14   1        7.49        8.25      0.33 o 
   2  14   1        1.68        1.10      0.28 o 
  -3  15   1        2.90        1.79      0.25 o 
  -2  15   1       36.11       35.99      0.86 o 
  -1  15   1        3.07        3.34      0.21 o 
   0  15   1        0.09       -0.32      0.21 o 
   0 -16   2        0.07       -0.41      0.30 o 
   1 -16   2        0.50        0.20      0.25 o 
   2 -16   2        0.14        0.12      0.20 o 
   3 -16   2        2.91        1.95      0.25 o 
  -2 -15   2        1.83        2.42      0.23 o 
  -1 -15   2        0.00        0.01      0.39 o 
   0 -15   2        0.57        0.42      0.18 o 
   1 -15   2        2.53        2.52      0.22 o 
   2 -15   2        5.68        4.75      0.32 o 
   3 -15   2        1.67        1.48      0.31 o 
   4 -15   2        5.01        4.21      0.35 o 
   5 -15   2       11.35       14.28      0.82 o 
  -4 -14   2        1.69        1.44      0.25 o 
  -3 -14   2        2.65        2.58      0.25 o 
  -2 -14   2        0.63        0.61      0.19 o 
  -1 -14   2        1.57        2.03      0.33 o 
   0 -14   2        0.04       -0.09      0.14 o 
   1 -14   2        2.38        3.79      0.48 o 
   2 -14   2        5.99        3.94      0.25 o 
   3 -14   2       12.93       15.63      0.89 o 
   4 -14   2        0.00       -0.27      0.25 o 
   5 -14   2       19.13       21.74      0.91 o 
   6 -14   2        2.26        2.37      0.36 o 
  -5 -13   2        0.20        0.30      0.24 o 
  -4 -13   2        0.03        0.06      0.19 o 
  -3 -13   2        0.34        0.22      0.21 o 
  -2 -13   2        0.91        0.45      0.20 o 
  -1 -13   2       17.83       16.95      0.46 o 
   0 -13   2        0.01       -0.04      0.17 o 
   1 -13   2       34.74       35.88      0.64 o 
   2 -13   2      121.51      113.43      1.52 o 
   3 -13   2       10.45        8.45      0.38 o 
   4 -13   2       62.26       71.78      1.80 o 
   5 -13   2        2.90        3.37      0.48 o 
   6 -13   2       25.59       30.59      1.24 o 
   7 -13   2       37.45       35.45      1.26 o 
  -6 -12   2        0.82        0.80      0.26 o 
  -5 -12   2        0.19        0.40      0.19 o 
  -4 -12   2       13.06       15.30      0.44 o 
  -3 -12   2        0.01        0.03      0.16 o 
  -2 -12   2        0.00        0.26      0.13 o 
  -1 -12   2        3.27        3.12      0.26 o 
   0 -12   2        0.02       -0.34      0.23 o 
   1 -12   2       35.30       35.45      0.81 o 
   2 -12   2      184.13      187.13      4.83 o 
   3 -12   2        9.91       10.57      0.37 o 
   4 -12   2      123.73      113.99      1.93 o 
   5 -12   2        9.53       11.69      0.94 o 
   7 -12   2        0.04        0.48      0.32 o 
   8 -12   2        2.91        2.39      0.25 o 
  -7 -11   2        6.73        6.45      0.60 o 
  -6 -11   2        8.21        8.01      0.37 o 
  -5 -11   2        1.70        1.71      0.23 o 
  -4 -11   2       13.68       15.10      0.68 o 
  -3 -11   2        3.88        4.01      0.25 o 
  -2 -11   2       28.18       25.86      1.51 o 
  -1 -11   2        1.87        5.11      0.72 o 
   0 -11   2        3.01        3.57      0.57 o 
   1 -11   2      259.55      259.41      3.96 o 
   2 -11   2      201.27      220.81      4.13 o 
   3 -11   2        1.19        1.34      0.23 o 
   4 -11   2       60.12       61.93      1.53 o 
   5 -11   2        8.29        9.00      0.46 o 
   6 -11   2      207.65      212.16     16.65 o 
   7 -11   2        4.48        3.32      0.41 o 
   8 -11   2        0.25       -0.27      0.19 o 
  -7 -10   2       29.00       28.55      0.85 o 
  -6 -10   2       56.05       64.39      1.40 o 
  -5 -10   2        0.01       -0.01      0.19 o 
  -4 -10   2       47.09       42.85      0.97 o 
  -3 -10   2       25.10       27.23      1.55 o 
  -2 -10   2        0.93        1.13      0.49 o 
  -1 -10   2      107.39      117.05      4.18 o 
   0 -10   2        4.59        4.88      0.37 o 
   1 -10   2      546.37      590.71      9.98 o 
   2 -10   2      189.20      210.00      4.48 o 
   3 -10   2       29.90       28.56      0.91 o 
   4 -10   2        1.13        0.82      0.21 o 
   5 -10   2       35.00       35.94      0.84 o 
   6 -10   2       71.59       72.82      1.63 o 
   7 -10   2        1.90        1.45      0.30 o 
   8 -10   2        0.41        0.84      0.37 o 
   9 -10   2        7.26        8.18      0.40 o 
  -8  -9   2        0.71        0.41      0.20 o 
  -7  -9   2       15.40       14.01      0.81 o 
  -6  -9   2       54.36       55.52      1.52 o 
  -5  -9   2        0.94        0.54      0.21 o 
  -4  -9   2        1.08        1.85      0.47 o 
  -3  -9   2        4.04        3.82      0.42 o 
  -2  -9   2       71.60       80.87      3.07 o 
  -1  -9   2       60.45       79.67      2.94 o 
   0  -9   2       16.99       16.63      0.80 o 
   1  -9   2       81.61       75.82      1.78 o 
   2  -9   2        6.00        6.97      0.36 o 
   3  -9   2       10.04       10.16      0.56 o 
   4  -9   2       36.64       31.63      0.78 o 
   5  -9   2        0.81        1.04      0.19 o 
   6  -9   2       27.63       25.87      0.93 o 
   7  -9   2        1.31        1.94      0.26 o 
   8  -9   2        1.04        0.76      0.60 o 
   9  -9   2        4.52        5.20      0.49 o 
  -8  -8   2        0.21       -0.19      0.28 o 
  -7  -8   2      589.83      620.89     16.22 o 
  -6  -8   2        1.35        1.34      0.20 o 
  -5  -8   2        0.10       -0.08      0.33 o 
  -4  -8   2        4.05        3.75      0.58 o 
  -3  -8   2        2.54        2.99      0.37 o 
  -2  -8   2      371.40      393.26      8.53 o 
  -1  -8   2      183.34      187.16      4.05 o 
   0  -8   2        2.04        1.69      0.17 o 
   1  -8   2     2056.87     2012.89     28.96 o 
   2  -8   2        0.77        0.38      0.12 o 
   3  -8   2        0.00        0.09      0.11 o 
   4  -8   2      306.82      305.59      5.24 o 
   5  -8   2        3.49        2.71      0.21 o 
   6  -8   2       47.06       47.59      1.09 o 
   7  -8   2       13.80       12.62      0.52 o 
   8  -8   2        0.03        0.11      0.19 o 
   9  -8   2       29.82       28.72      0.93 o 
  -9  -7   2        0.51        0.49      0.21 o 
  -8  -7   2        0.46        0.05      0.34 o 
  -7  -7   2     2247.72     2270.83     30.23 o 
  -6  -7   2       44.11       48.67      1.06 o 
  -5  -7   2       14.67       13.99      1.00 o 
  -4  -7   2       75.22       53.14      2.10 o 
  -3  -7   2      198.67      211.16      4.76 o 
  -2  -7   2      208.68      227.63      6.25 o 
  -1  -7   2      120.60      129.42      3.75 o 
   0  -7   2        2.51        1.79      0.15 o 
   1  -7   2     2350.16     2629.34     40.63 o 
   2  -7   2       81.60       73.11      1.21 o 
   3  -7   2        0.15        0.41      0.26 o 
   4  -7   2      117.13      116.40      1.77 o 
   5  -7   2        7.41        7.69      0.37 o 
   6  -7   2        2.60        2.22      0.24 o 
   7  -7   2        4.83        4.18      0.28 o 
   8  -7   2        0.26       -0.07      0.19 o 
   9  -7   2       51.61       48.44      1.33 o 
  10  -7   2        3.40        3.41      0.40 o 
  -9  -6   2       34.01       39.65      1.38 o 
  -8  -6   2       17.71       18.14      0.72 o 
  -7  -6   2      354.32      354.19      4.96 o 
  -6  -6   2        4.01        4.83      0.69 o 
  -5  -6   2       16.73       13.69      0.56 o 
  -4  -6   2     1221.35     1370.38     27.53 o 
  -3  -6   2      258.44      259.53      6.15 o 
  -2  -6   2      698.10      687.03     11.73 o 
  -1  -6   2      638.10      662.48      8.66 o 
   0  -6   2       21.36       25.21      0.82 o 
   1  -6   2      231.13      232.33      3.15 o 
   2  -6   2        6.14        3.94      0.22 o 
   3  -6   2        0.23        0.24      0.12 o 
   4  -6   2      760.38      816.92     11.03 o 
   5  -6   2        1.12        1.69      0.17 o 
   6  -6   2        0.19        0.21      0.13 o 
   7  -6   2      199.69      188.60      2.62 o 
   8  -6   2       30.04       30.66      0.66 o 
   9  -6   2       20.07       18.34      0.58 o 
  10  -6   2        0.02        0.20      0.26 o 
  -9  -5   2       60.48       61.52      1.99 o 
  -8  -5   2       83.52       80.99      1.36 o 
  -7  -5   2      642.84      665.89     15.04 o 
  -6  -5   2        0.01       -0.06      0.19 o 
  -5  -5   2        0.91        0.51      0.21 o 
  -4  -5   2       86.98      101.33      2.28 o 
  -3  -5   2        1.86        0.74      0.16 o 
  -2  -5   2      735.45      744.13     12.20 o 
  -1  -5   2      522.43      518.95      8.04 o 
   0  -5   2       48.83       37.62      0.63 o 
   1  -5   2      820.52      667.30      8.10 o 
   2  -5   2        0.12        2.02      0.11 o 
   3  -5   2       22.07       23.85      0.61 o 
   4  -5   2     1447.05     1415.93     21.59 o 
   5  -5   2        0.22        0.03      0.11 o 
   6  -5   2        5.43        4.45      0.24 o 
   7  -5   2        1.76        1.41      0.20 o 
   8  -5   2       13.47       13.65      0.36 o 
   9  -5   2      407.24      348.76      5.65 o 
  10  -5   2        0.03        0.18      0.26 o 
 -10  -4   2        3.13        2.75      0.35 o 
  -9  -4   2        6.88        8.06      0.47 o 
  -8  -4   2      104.16      114.25      2.82 o 
  -7  -4   2     1922.16     1919.90     38.55 o 
  -6  -4   2        1.04        0.88      0.22 o 
  -5  -4   2        6.72        6.34      0.40 o 
  -4  -4   2     3324.77     3330.86     43.20 o 
  -3  -4   2      516.30      499.89      6.99 o 
  -2  -4   2      604.68      580.06      5.94 o 
  -1  -4   2      203.72      199.10      2.26 o 
   0  -4   2       23.29       16.51      0.29 o 
   1  -4   2      922.75      865.44     10.43 o 
   2  -4   2       11.23        6.62      0.17 o 
   3  -4   2       96.98       93.74      1.92 o 
   4  -4   2        0.61        0.46      0.13 o 
   5  -4   2      190.80      203.72      3.31 o 
   6  -4   2        4.35        4.69      0.22 o 
   7  -4   2       13.63       13.45      0.44 o 
   8  -4   2        0.04        0.19      0.13 o 
   9  -4   2      545.05      483.58      7.69 o 
  10  -4   2        0.00       -0.35      0.23 o 
 -10  -3   2        2.85        2.59      0.36 o 
  -9  -3   2        4.54        3.88      0.48 o 
  -8  -3   2        1.17        0.92      0.28 o 
  -7  -3   2      288.10      272.88      5.80 o 
  -6  -3   2        0.59        0.38      0.19 o 
  -5  -3   2      252.03      254.27      3.92 o 
  -4  -3   2      966.24     1039.01     15.53 o 
  -3  -3   2       37.62       34.91      0.49 o 
  -2  -3   2      588.59      631.27      6.73 o 
  -1  -3   2        0.48        1.30      0.07 o 
   0  -3   2        3.99        2.62      0.09 o 
   2  -3   2        7.40        3.13      0.08 o 
   3  -3   2       37.85       39.28      0.89 o 
   4  -3   2      523.46      508.29      9.59 o 
   5  -3   2      153.81      194.09     13.39 o 
   6  -3   2        4.07        6.22      0.24 o 
   7  -3   2       16.31       13.14      0.40 o 
   8  -3   2        6.01        4.95      0.23 o 
   9  -3   2       45.18       38.43      1.18 o 
  10  -3   2        0.03       -0.24      0.25 o 
 -10  -2   2        5.96        5.28      0.25 o 
  -9  -2   2       10.18        8.12      0.70 o 
  -8  -2   2       17.80       15.10      0.51 o 
  -7  -2   2        2.49        2.24      0.40 o 
  -6  -2   2       23.24       22.08      0.55 o 
  -5  -2   2      321.37      306.38      4.22 o 
  -4  -2   2        0.49        0.46      0.10 o 
  -3  -2   2      164.58      147.05      1.53 o 
  -2  -2   2      607.51      557.85      5.55 o 
  -1  -2   2       80.88       73.34      1.17 o 
   0  -2   2      278.81      216.65      3.52 o 
   1  -2   2     4216.12     4306.30     63.23 o 
   2  -2   2       10.85       13.91      0.24 o 
   3  -2   2      133.39      131.46      2.32 o 
   4  -2   2      972.97     1032.57     19.13 o 
   5  -2   2       51.98       55.84      1.13 o 
   6  -2   2       24.79       20.99      1.06 o 
   7  -2   2        0.43        0.18      0.13 o 
   8  -2   2       26.75       22.37      0.44 o 
   9  -2   2      169.83      135.92      2.40 o 
  10  -2   2        0.00        0.01      0.25 o 
 -10  -1   2        2.21        2.00      0.36 o 
  -9  -1   2        0.14       -0.08      0.26 o 
  -8  -1   2        8.05        5.79      0.34 o 
  -7  -1   2      234.67      283.90      6.21 o 
  -6  -1   2      101.62       99.30      1.92 o 
  -5  -1   2      667.72      645.90      7.40 o 
  -4  -1   2       29.34       38.63      0.76 o 
  -3  -1   2       41.09       42.50      0.51 o 
  -2  -1   2      319.77      321.41      4.49 o 
  -1  -1   2      289.59      234.96      3.98 o 
   0  -1   2       52.69       35.23      0.54 o 
   2  -1   2      144.25      154.67      1.72 o 
   3  -1   2       36.77       40.86      0.98 o 
   4  -1   2     4951.52     5473.11     87.00 o 
   5  -1   2      104.89       95.04      1.74 o 
   6  -1   2       95.49       91.84      1.31 o 
   7  -1   2        0.16        0.01      0.13 o 
   8  -1   2        2.00        1.99      0.18 o 
   9  -1   2      244.31      212.10      4.82 o 
  10  -1   2        1.06        1.43      0.34 o 
 -10   0   2      101.09       92.22      2.74 o 
  -9   0   2        0.00       -0.13      0.26 o 
  -8   0   2        9.64        8.95      0.55 o 
  -7   0   2       10.33       14.13      0.74 o 
  -6   0   2        1.38        0.99      0.22 o 
  -5   0   2        8.88        9.58      0.51 o 
  -4   0   2      127.28      206.39      3.36 o 
  -3   0   2      353.61      287.44      3.26 o 
  -2   0   2     2118.52     1989.12     20.07 o 
  -1   0   2       39.52       29.08      0.35 o 
   0   0   2       21.32       20.92      0.29 o 
   2   0   2      164.84      153.46      1.62 o 
   3   0   2      119.04      126.95      1.88 o 
   4   0   2     2641.13     2862.59     46.36 o 
   5   0   2      151.17      175.82      2.59 o 
   6   0   2      156.44      184.14      2.63 o 
   7   0   2        4.93        4.90      0.29 o 
   8   0   2        0.15        0.34      0.14 o 
   9   0   2       30.03       27.67      0.84 o 
  10   0   2        0.40        0.09      0.26 o 
 -10   1   2        0.27       -0.24      0.26 o 
  -9   1   2        2.35        1.75      0.33 o 
  -8   1   2       15.32       18.32      0.75 o 
  -7   1   2      231.54      235.99      5.24 o 
  -6   1   2       45.84       41.94      1.16 o 
  -5   1   2      784.41      743.35     10.11 o 
  -4   1   2     1502.18     1686.06     26.41 o 
  -3   1   2        8.30        5.80      0.13 o 
  -2   1   2       43.74       69.43      0.74 o 
  -1   1   2       16.78       12.28      0.19 o 
   0   1   2      157.39      140.10      1.74 o 
   2   1   2      146.61      132.49      1.51 o 
   3   1   2       19.81       18.50      0.50 o 
   4   1   2      295.01      344.45      5.46 o 
   5   1   2       93.64       96.89      1.50 o 
   6   1   2      187.91      200.14      2.59 o 
   7   1   2       11.47       11.22      0.36 o 
   8   1   2        1.56        1.14      0.54 o 
   9   1   2       41.38       40.81      1.56 o 
  10   1   2        0.01        0.05      0.13 o 
 -10   2   2       21.13       21.61      0.96 o 
  -9   2   2        0.00        0.36      0.27 o 
  -8   2   2       42.58       45.54      1.34 o 
  -7   2   2       36.40       39.53      1.17 o 
  -6   2   2        9.92       11.35      0.52 o 
  -5   2   2       18.01       38.28      0.74 o 
  -4   2   2      366.53      384.80      6.13 o 
  -3   2   2       61.62       45.33      0.75 o 
  -2   2   2    10815.13     9760.22    211.90 o 
  -1   2   2       32.87       33.17      0.50 o 
   0   2   2       10.27        9.36      0.21 o 
   1   2   2     7414.32     6770.50    154.88 o 
   2   2   2       80.29       58.79      0.78 o 
   3   2   2      694.17      679.71      9.29 o 
   4   2   2     1260.42     1382.32     21.25 o 
   5   2   2       52.29       54.24      0.83 o 
   6   2   2      107.61      116.44      1.57 o 
   7   2   2       20.31       19.32      0.47 o 
   8   2   2        0.06        0.14      0.22 o 
   9   2   2        4.86        4.70      0.56 o 
 -10   3   2       14.12       12.79      0.74 o 
  -9   3   2        5.15        3.96      0.42 o 
  -8   3   2        9.65       10.20      0.59 o 
  -7   3   2      108.72       99.84      2.88 o 
  -6   3   2       45.52       43.67      1.21 o 
  -5   3   2     1459.18     1477.75     21.65 o 
  -4   3   2     2167.69     2190.15     29.44 o 
  -3   3   2      108.23       93.86      1.22 o 
  -1   3   2      823.45      749.35      8.63 o 
   0   3   2      799.01      718.56      7.93 o 
   1   3   2       92.12       82.18      1.64 o 
   2   3   2       25.21       30.27      0.40 o 
   3   3   2      257.60      268.41      3.79 o 
   4   3   2      204.62      250.57      3.72 o 
   5   3   2       21.88       19.54      0.42 o 
   6   3   2       81.77       79.99      1.36 o 
   7   3   2        9.27        9.11      0.45 o 
   8   3   2        0.01        0.37      0.24 o 
   9   3   2       21.79       19.79      0.84 o 
 -10   4   2        0.27       -0.13      0.24 o 
  -9   4   2        7.56        5.53      0.47 o 
  -8   4   2       23.43       22.89      0.61 o 
  -7   4   2       56.35       91.66     13.55 o 
  -6   4   2       30.96       33.21      1.01 o 
  -5   4   2       62.47       79.04      1.55 o 
  -4   4   2      832.68      824.38     11.17 o 
  -3   4   2      149.77      133.81      2.46 o 
  -2   4   2      341.68      286.07      4.41 o 
  -1   4   2       19.76       16.74      0.36 o 
   0   4   2       71.75       71.58      1.26 o 
   1   4   2       43.66       36.05      0.71 o 
   2   4   2        5.77        8.44      0.27 o 
   3   4   2       20.41       23.89      0.50 o 
   4   4   2      140.26      145.04      2.08 o 
   5   4   2       37.18       35.79      0.71 o 
   6   4   2      395.67      401.64      6.79 o 
   7   4   2        0.03       -0.25      0.38 o 
   8   4   2        0.05        0.16      0.17 o 
   9   4   2       10.96       11.37      0.45 o 
 -10   5   2        0.09        0.24      0.26 o 
  -9   5   2        4.20        4.24      0.42 o 
  -8   5   2        1.53        1.41      0.36 o 
  -7   5   2       16.72       16.71      0.69 o 
  -6   5   2       32.47       31.68      0.98 o 
  -5   5   2      106.37      135.36      2.51 o 
  -4   5   2       37.51       40.73      0.89 o 
  -3   5   2       39.00       29.84      0.72 o 
  -2   5   2      118.40       92.26      1.59 o 
  -1   5   2       87.01       88.19      1.23 o 
   0   5   2      105.17       97.20      1.50 o 
   1   5   2       75.30       56.47      0.92 o 
   2   5   2        5.84        7.74      0.26 o 
   3   5   2       19.55       23.21      0.56 o 
   4   5   2       12.33       15.09      0.43 o 
   5   5   2        5.98        4.24      0.31 o 
   6   5   2       33.80       30.46      0.85 o 
   7   5   2        0.72        0.83      0.22 o 
   8   5   2        5.53        4.83      0.38 o 
 -10   6   2        2.96        1.91      0.31 o 
  -9   6   2       14.74       14.11      0.82 o 
  -8   6   2        0.31        0.17      0.27 o 
  -7   6   2        0.08        1.16      0.25 o 
  -6   6   2       17.84       17.35      0.57 o 
  -5   6   2     2065.09     2309.51     58.30 o 
  -4   6   2       20.40       20.70      0.66 o 
  -3   6   2        0.56        0.89      0.19 o 
  -2   6   2     1008.20      954.44     19.10 o 
  -1   6   2        4.30        4.01      0.24 o 
   0   6   2       38.78       34.96      0.66 o 
   1   6   2       33.46       38.35      0.67 o 
   2   6   2        0.82        0.28      0.24 o 
   3   6   2       31.81       23.11      0.64 o 
   4   6   2       14.17       13.40      0.51 o 
   5   6   2       23.46       22.86      1.07 o 
   6   6   2        1.24        2.67      0.36 o 
   7   6   2        0.50        0.85      0.24 o 
   8   6   2        0.18        0.17      0.17 o 
 -10   7   2       18.70       11.12      0.60 o 
  -9   7   2        0.00        0.80      0.32 o 
  -8   7   2        0.51        0.22      0.26 o 
  -7   7   2        0.00        0.50      0.19 o 
  -6   7   2        3.71        3.72      0.30 o 
  -5   7   2       97.60      128.45      6.78 o 
  -4   7   2        4.39        3.18      0.57 o 
  -3   7   2       34.70       41.86      1.07 o 
  -2   7   2        3.28        4.28      0.54 o 
  -1   7   2       87.19       80.33      1.82 o 
   0   7   2        2.03        1.30      0.43 o 
   1   7   2       92.99       96.96      2.82 o 
   2   7   2        0.72        0.55      0.20 o 
   3   7   2       61.25       55.22      1.69 o 
   4   7   2        6.43        4.46      0.32 o 
   5   7   2        2.28        2.53      0.28 o 
   6   7   2       70.69       65.99      1.38 o 
   7   7   2        0.00        0.46      0.23 o 
   8   7   2       34.98       32.66      1.09 o 
  -9   8   2       18.91       22.68      0.97 o 
  -8   8   2        7.10        6.29      0.56 o 
  -7   8   2       11.21       11.21      1.03 o 
  -6   8   2        7.80        7.90      0.87 o 
  -5   8   2       34.02       42.36      1.90 o 
  -4   8   2       42.17       44.57      1.92 o 
  -3   8   2        8.25        9.80      0.80 o 
  -2   8   2        4.14       11.46      0.84 o 
  -1   8   2        0.31        0.83      0.36 o 
   0   8   2        1.41        1.01      0.21 o 
   1   8   2       77.25       92.77      2.28 o 
   2   8   2        1.88        1.57      0.22 o 
   3   8   2        4.47        3.92      0.30 o 
   4   8   2        7.77        8.78      0.34 o 
   5   8   2        0.33        0.74      0.18 o 
   6   8   2      157.66      163.95      5.66 o 
   7   8   2       43.29       48.26      1.17 o 
  -9   9   2        0.17        0.55      0.27 o 
  -8   9   2       17.58       19.68      0.93 o 
  -7   9   2       15.51       13.81      0.47 o 
  -6   9   2       15.22       15.92      0.48 o 
  -5   9   2        0.00       -0.15      0.36 o 
  -4   9   2       15.56       17.34      1.17 o 
  -3   9   2        3.14        2.75      0.56 o 
  -2   9   2       14.17       18.54      1.13 o 
  -1   9   2       13.06       12.30      0.90 o 
   1   9   2       80.37       79.54      2.07 o 
   2   9   2       10.74       11.48      0.47 o 
   3   9   2      347.85      335.56      7.59 o 
   4   9   2        1.47        1.70      0.25 o 
   5   9   2        0.05        0.20      0.19 o 
   6   9   2       45.63       46.47      1.16 o 
  -9  10   2        0.11        0.21      0.21 o 
  -8  10   2        6.20        6.43      0.54 o 
  -7  10   2        0.11       -0.06      0.28 o 
  -6  10   2        2.99        2.08      0.24 o 
  -5  10   2        0.83        2.30      0.25 o 
  -4  10   2        8.55        8.74      0.78 o 
  -3  10   2        1.48        2.27      0.40 o 
  -2  10   2      171.80      177.99      4.39 o 
  -1  10   2        0.23       -0.15      0.43 o 
   0  10   2        0.52       -0.11      0.42 o 
   1  10   2       14.39       15.09      1.24 o 
   2  10   2        0.27        0.27      0.18 o 
   3  10   2       83.66       82.39      1.74 o 
   4  10   2        0.18        0.03      0.19 o 
   5  10   2        0.36        0.26      0.19 o 
   6  10   2      143.04      162.38      4.46 o 
  -8  11   2        2.34        1.83      0.28 o 
  -7  11   2        2.65        2.64      0.36 o 
  -6  11   2        0.38        0.68      0.19 o 
  -5  11   2        0.46        1.19      0.21 o 
  -4  11   2        0.60        0.44      0.17 o 
  -3  11   2        0.01        0.07      0.14 o 
  -2  11   2        6.18        4.87      0.30 o 
  -1  11   2       41.09       37.89      0.65 o 
   0  11   2        2.19        2.09      0.54 o 
   1  11   2       19.57       18.86      0.62 o 
   2  11   2        1.35        1.35      0.23 o 
   3  11   2      131.84      136.42      3.96 o 
   4  11   2        2.12        2.17      0.41 o 
   5  11   2        1.01        1.08      0.32 o 
  -7  12   2        1.80        1.43      0.22 o 
  -6  12   2        6.90        7.35      0.54 o 
  -5  12   2       51.51       62.25      1.23 o 
  -4  12   2        0.00       -0.08      0.14 o 
  -3  12   2        3.25        3.24      0.20 o 
  -2  12   2       17.10       14.74      0.34 o 
  -1  12   2       18.45       19.49      0.48 o 
   0  12   2        4.25        3.97      0.25 o 
   1  12   2        0.30        0.27      0.22 o 
   2  12   2       22.87       22.00      0.82 o 
   3  12   2       58.97       59.47      1.89 o 
   4  12   2        0.04       -0.08      0.21 o 
  -6  13   2       10.64       10.62      0.73 o 
  -5  13   2       26.33       32.50      1.06 o 
  -4  13   2        2.25        2.52      0.27 o 
  -3  13   2        1.77        1.99      0.21 o 
  -2  13   2      211.76      213.74      2.89 o 
  -1  13   2        0.09        0.19      0.18 o 
   0  13   2        0.60        0.61      0.22 o 
   1  13   2        8.51        9.29      0.39 o 
   2  13   2       10.45       11.43      0.44 o 
   3  13   2       23.80       22.33      0.84 o 
  -5  14   2        4.23        3.02      0.34 o 
  -4  14   2        5.59        6.63      0.46 o 
  -3  14   2        0.48        0.08      0.25 o 
  -2  14   2       46.55       42.91      0.76 o 
  -1  14   2        4.83        4.10      0.24 o 
   0  14   2        0.05        0.01      0.21 o 
   1  14   2        0.81        0.70      0.23 o 
  -1 -16   3        1.41        1.55      0.31 o 
   0 -16   3        0.07       -0.49      0.34 o 
   1 -16   3        2.85        1.33      0.17 o 
   2 -16   3        0.12       -0.08      0.17 o 
   3 -16   3        0.14       -0.24      0.20 o 
  -3 -15   3        7.91        8.62      0.38 o 
  -2 -15   3       13.31       12.59      0.46 o 
  -1 -15   3        0.24        0.52      0.20 o 
   0 -15   3        0.34        0.13      0.21 o 
   1 -15   3        0.83        0.99      0.24 o 
   2 -15   3        0.56        0.22      0.22 o 
   3 -15   3        0.04        0.06      0.21 o 
   4 -15   3        8.50        9.12      0.52 o 
   5 -15   3        0.00       -0.10      0.21 o 
  -4 -14   3       20.79       23.13      0.57 o 
  -3 -14   3        6.92        8.57      0.47 o 
  -2 -14   3       30.59       29.20      0.68 o 
  -1 -14   3        0.85        0.55      0.18 o 
   0 -14   3        2.18        2.36      0.25 o 
   1 -14   3       25.19       25.72      0.56 o 
   2 -14   3        4.85        3.65      0.30 o 
   3 -14   3        5.56        3.40      0.29 o 
   4 -14   3        2.64        2.58      0.36 o 
   5 -14   3        0.30        0.36      0.34 o 
   6 -14   3      199.85      213.28      5.79 o 
  -5 -13   3        0.55        0.43      0.19 o 
  -4 -13   3        0.11        0.41      0.21 o 
  -3 -13   3        1.26        1.50      0.26 o 
  -2 -13   3       12.79       10.66      0.40 o 
  -1 -13   3        0.72        0.70      0.20 o 
   0 -13   3        3.00        3.00      0.23 o 
   1 -13   3        5.34        5.73      0.27 o 
   2 -13   3       37.26       34.91      0.63 o 
   3 -13   3       10.27       12.92      0.65 o 
   4 -13   3       19.65       22.49      0.63 o 
   6 -13   3       26.15       21.62      1.05 o 
   7 -13   3        5.01        5.83      0.54 o 
  -6 -12   3        2.44        2.03      0.30 o 
  -5 -12   3       34.96       43.25      0.97 o 
  -4 -12   3        0.00       -0.08      0.20 o 
  -3 -12   3        3.92        4.06      0.26 o 
  -2 -12   3      100.17       97.46      1.64 o 
  -1 -12   3        0.48        0.26      0.25 o 
   0 -12   3       16.12       17.53      1.14 o 
   1 -12   3      146.66      144.41      2.36 o 
   2 -12   3       76.97       77.26      1.41 o 
   3 -12   3       56.28       59.97      1.06 o 
   4 -12   3       95.24      102.03      1.76 o 
   5 -12   3       20.44       21.78      1.07 o 
   6 -12   3     1064.40     1183.14     33.10 o 
   7 -12   3        2.21        1.33      0.42 o 
   8 -12   3        3.47        3.23      0.28 o 
  -7 -11   3        0.97        1.17      0.29 o 
  -6 -11   3        3.88        3.47      0.21 o 
  -5 -11   3        3.76        2.69      0.23 o 
  -4 -11   3        0.78        0.28      0.18 o 
  -3 -11   3        4.18        4.45      0.29 o 
  -1 -11   3        1.23        1.22      0.47 o 
   0 -11   3        5.51        4.72      0.32 o 
   1 -11   3        1.71        1.05      0.19 o 
   2 -11   3       45.09       47.94      1.19 o 
   3 -11   3        4.55        3.65      0.31 o 
   4 -11   3        3.18        3.36      0.31 o 
   5 -11   3        5.74        5.40      0.35 o 
   6 -11   3     2218.44     2206.64     30.33 o 
   7 -11   3        0.90        0.75      0.24 o 
   8 -11   3        0.69        0.36      0.30 o 
  -7 -10   3       15.86       16.57      0.75 o 
  -6 -10   3       22.92       26.92      0.70 o 
  -5 -10   3        1.04        0.54      0.19 o 
  -4 -10   3        1.20        0.95      0.19 o 
  -3 -10   3        0.56        0.74      0.45 o 
  -2 -10   3      162.77      189.04      6.43 o 
  -1 -10   3       19.04       18.23      1.33 o 
   0 -10   3       83.76       83.10      1.65 o 
   1 -10   3      469.11      456.91      7.79 o 
   2 -10   3      386.19      420.34      8.58 o 
   3 -10   3       21.57       25.72      0.69 o 
   4 -10   3        4.15        4.91      0.68 o 
   5 -10   3       46.58       46.16      0.99 o 
   6 -10   3      840.20      843.47     13.64 o 
   7 -10   3        0.02       -0.09      0.19 o 
   8 -10   3        7.62        6.37      0.62 o 
   9 -10   3       14.58       17.47      0.81 o 
  -8  -9   3        0.04       -0.18      0.15 o 
  -7  -9   3       37.47       37.27      0.81 o 
  -6  -9   3       48.89       52.34      1.59 o 
  -5  -9   3        0.57        0.60      0.20 o 
  -4  -9   3        0.37        0.16      0.34 o 
  -3  -9   3        1.18        0.75      0.27 o 
  -2  -9   3      308.24      366.86     11.71 o 
  -1  -9   3       13.27       13.90      0.53 o 
   0  -9   3       25.72       24.81      0.64 o 
   1  -9   3     1103.76     1248.19     20.89 o 
   2  -9   3       11.38       10.72      0.35 o 
   3  -9   3      536.06      523.69      8.79 o 
   4  -9   3        0.75        0.53      0.15 o 
   5  -9   3        3.46        3.78      0.27 o 
   6  -9   3       53.05       50.42      0.99 o 
   7  -9   3        0.05       -0.17      0.14 o 
   8  -9   3        3.53        3.24      0.31 o 
   9  -9   3        0.36        0.52      0.29 o 
  -8  -8   3        3.13        3.04      0.32 o 
  -7  -8   3       21.41       22.23      0.73 o 
  -6  -8   3        0.01        0.18      0.21 o 
  -5  -8   3       42.80       34.21      1.65 o 
  -4  -8   3        1.36        1.53      0.43 o 
  -3  -8   3       26.67       31.06      1.27 o 
  -2  -8   3     2340.81     2515.19     59.86 o 
  -1  -8   3       37.29       35.15      0.79 o 
   0  -8   3        4.21        6.77      0.45 o 
   1  -8   3      128.89      154.24      2.94 o 
   2  -8   3        5.23        6.35      0.34 o 
   3  -8   3      132.28      150.19      2.67 o 
   4  -8   3        0.00        0.03      0.12 o 
   5  -8   3      139.10      139.37      2.24 o 
   6  -8   3      275.06      243.80      4.29 o 
   7  -8   3        6.34        5.78      0.27 o 
   8  -8   3        0.97        0.46      0.16 o 
   9  -8   3        0.12        0.19      0.37 o 
  -9  -7   3        1.07        1.22      0.22 o 
  -8  -7   3        9.29        9.49      0.72 o 
  -7  -7   3      543.69      559.46      8.73 o 
  -6  -7   3       24.53       23.03      1.35 o 
  -5  -7   3      119.19      123.41      4.21 o 
  -4  -7   3       11.70       14.01      0.92 o 
  -3  -7   3      138.68      145.37      3.73 o 
  -2  -7   3      905.36     1024.39     14.88 o 
  -1  -7   3       28.60       28.83      0.56 o 
   0  -7   3      241.48      242.49      4.87 o 
   1  -7   3      760.90      753.23     10.83 o 
   2  -7   3       45.98       45.12      0.91 o 
   3  -7   3       83.67       88.34      1.60 o 
   4  -7   3        4.86        3.85      0.21 o 
   5  -7   3       66.10       62.45      1.16 o 
   6  -7   3       34.98       43.23      1.00 o 
   7  -7   3        1.18        0.85      0.17 o 
   8  -7   3        7.28        6.42      0.37 o 
   9  -7   3       48.97       57.41      1.46 o 
  -9  -6   3        0.86        0.91      0.31 o 
  -8  -6   3        0.11       -0.63      0.32 o 
  -7  -6   3      729.05      723.46     11.21 o 
  -6  -6   3       16.81       17.63      1.14 o 
  -5  -6   3      400.47      474.77     14.22 o 
  -4  -6   3        0.43        1.44      0.36 o 
  -3  -6   3      448.64      479.11     10.26 o 
  -2  -6   3     1379.66     1364.13     23.78 o 
  -1  -6   3      145.35      147.93      2.15 o 
   0  -6   3       20.97       22.34      0.50 o 
   1  -6   3     1120.96     1177.90     18.66 o 
   2  -6   3        9.79        8.20      0.33 o 
   3  -6   3      536.56      579.73     10.30 o 
   4  -6   3        4.29        7.45      0.32 o 
   5  -6   3        9.15       10.40      0.35 o 
   6  -6   3       32.18       26.72      0.65 o 
   7  -6   3        3.93        4.17      0.27 o 
   8  -6   3        3.62        3.06      0.20 o 
   9  -6   3       18.37       22.65      0.60 o 
  10  -6   3        0.89        0.39      0.25 o 
 -10  -5   3        0.54        0.95      0.23 o 
  -9  -5   3       15.90       19.37      0.93 o 
  -8  -5   3      179.46      177.40      2.30 o 
  -7  -5   3       19.21       15.52      2.38 o 
  -6  -5   3       20.87       20.91      1.19 o 
  -5  -5   3      974.93      967.43     19.53 o 
  -4  -5   3       60.17       64.41      1.86 o 
  -3  -5   3      825.95      897.64     16.42 o 
  -2  -5   3     2674.58     2724.48     39.81 o 
  -1  -5   3      155.86      140.23      2.18 o 
   0  -5   3       53.95       65.48      1.14 o 
   1  -5   3       24.39       22.46      0.41 o 
   2  -5   3        2.75        2.70      0.14 o 
   3  -5   3     1090.43     1092.07     16.67 o 
   4  -5   3       95.23       83.07      1.77 o 
   5  -5   3       37.70       37.79      0.93 o 
   6  -5   3       59.41       48.85      0.87 o 
   7  -5   3       32.84       27.81      0.59 o 
   8  -5   3      149.77      154.45      1.80 o 
   9  -5   3        5.69        6.86      0.27 o 
  10  -5   3        3.12        3.19      0.39 o 
 -10  -4   3        5.20        5.56      0.47 o 
  -9  -4   3       12.54       12.56      0.55 o 
  -8  -4   3     1701.50     1803.10     27.36 o 
  -7  -4   3      230.05      244.44      7.80 o 
  -6  -4   3       16.66       20.27      0.60 o 
  -5  -4   3     1985.33     1932.33     32.41 o 
  -4  -4   3       45.51       46.80      1.00 o 
  -3  -4   3       60.07       62.13      0.85 o 
  -2  -4   3      756.85      745.49      9.73 o 
  -1  -4   3      114.54      112.83      1.57 o 
   0  -4   3      941.95      919.99     11.36 o 
   1  -4   3       62.46       45.77      0.64 o 
   2  -4   3       56.48       46.50      0.82 o 
   3  -4   3     3295.78     3357.54     75.99 o 
   4  -4   3        5.10        6.96      0.32 o 
   5  -4   3        0.45        0.57      0.20 o 
   6  -4   3        9.63        6.74      0.25 o 
   7  -4   3        1.85        1.29      0.18 o 
   8  -4   3      190.75      193.98      2.20 o 
   9  -4   3       14.02       11.80      0.36 o 
  10  -4   3        0.07        0.44      0.25 o 
 -10  -3   3        0.25        0.08      0.25 o 
  -9  -3   3        1.75        1.82      0.27 o 
  -8  -3   3     1351.88     1328.84     25.40 o 
  -7  -3   3       11.21        9.37      0.87 o 
  -6  -3   3       16.16       18.43      0.56 o 
  -5  -3   3      795.02      910.00     15.38 o 
  -4  -3   3      214.94      204.25      3.23 o 
  -3  -3   3     2318.79     2292.81     23.04 o 
  -2  -3   3     1677.87     1698.73     20.67 o 
  -1  -3   3      109.32      102.45      1.46 o 
   0  -3   3        3.36        0.42      0.09 o 
   1  -3   3       47.84       38.33      0.52 o 
   2  -3   3        6.33        8.15      0.18 o 
   3  -3   3     1265.66     1385.02     45.08 o 
   4  -3   3        2.29        0.88      0.23 o 
   5  -3   3      278.88      297.54      4.90 o 
   6  -3   3       32.71       25.90      0.58 o 
   7  -3   3       14.55       11.97      0.46 o 
   8  -3   3       30.49       31.04      0.56 o 
   9  -3   3       10.39        9.71      0.32 o 
  10  -3   3        0.97        0.77      0.27 o 
 -10  -2   3       15.76       14.76      0.61 o 
  -9  -2   3        1.05        0.61      0.27 o 
  -8  -2   3       20.71       18.72      0.92 o 
  -7  -2   3        9.40        8.88      0.49 o 
  -6  -2   3       23.51       24.75      0.68 o 
  -5  -2   3     1015.46     1065.85     16.00 o 
  -4  -2   3      223.81      231.83      3.64 o 
  -3  -2   3        0.92        1.32      0.07 o 
  -2  -2   3       74.25       99.96      1.00 o 
  -1  -2   3      141.39      107.71      1.22 o 
   0  -2   3        0.18        0.32      0.08 o 
   1  -2   3       37.46       31.02      0.93 o 
   2  -2   3        3.07        3.06      0.09 o 
   3  -2   3     1370.60     1460.91     28.40 o 
   4  -2   3      107.53      111.59      5.21 o 
   5  -2   3      402.43      480.89      7.73 o 
   6  -2   3        5.09       10.62      0.33 o 
   7  -2   3        5.41        5.10      0.28 o 
   8  -2   3      195.47      158.69      2.18 o 
   9  -2   3        0.12        0.12      0.13 o 
  10  -2   3        0.03       -0.12      0.23 o 
 -10  -1   3        5.75        5.59      0.49 o 
  -9  -1   3       11.34       10.33      0.63 o 
  -8  -1   3     1373.75     1255.07     19.50 o 
  -7  -1   3       11.23       10.29      0.53 o 
  -6  -1   3        4.28        3.54      0.26 o 
  -5  -1   3      297.71      297.66      4.13 o 
  -4  -1   3      102.47       95.79      1.86 o 
  -3  -1   3     1523.52     1406.88     14.43 o 
  -2  -1   3      877.37      783.03      7.96 o 
  -1  -1   3        0.67        0.30      0.05 o 
   0  -1   3     7897.52     7875.21    231.99 o 
   1  -1   3        6.87        7.53      0.13 o 
   2  -1   3        0.11        0.16      0.05 o 
   3  -1   3      955.63      996.22     20.03 o 
   4  -1   3        5.09        9.29      0.76 o 
   5  -1   3       57.03       64.45      1.07 o 
   6  -1   3       15.14       15.46      0.37 o 
   7  -1   3        0.86        0.56      0.14 o 
   8  -1   3      544.80      462.31      5.17 o 
   9  -1   3        0.67        0.73      0.16 o 
  10  -1   3        0.05        0.06      0.24 o 
 -10   0   3       18.24       16.28      0.82 o 
  -9   0   3        0.03       -0.20      0.38 o 
  -8   0   3       34.98       33.77      0.87 o 
  -7   0   3        3.16        3.30      0.35 o 
  -6   0   3      213.76      217.43      4.77 o 
  -5   0   3     1701.88     1618.30     21.45 o 
  -4   0   3       12.04       13.46      0.40 o 
  -3   0   3      633.27      646.99      6.72 o 
  -2   0   3      376.60      342.94      3.52 o 
  -1   0   3      312.18      244.57      3.05 o 
   0   0   3      369.44      507.29      7.22 o 
   1   0   3      150.74      128.58      1.57 o 
   2   0   3      113.09       97.60      1.55 o 
   3   0   3      181.28      170.94      3.24 o 
   4   0   3      588.70      578.24      9.01 o 
   5   0   3      355.32      371.00      5.74 o 
   6   0   3        5.55        5.58      0.24 o 
   7   0   3        0.00        0.12      0.13 o 
   8   0   3      180.80      162.20      1.96 o 
   9   0   3        0.62        0.43      0.21 o 
 -10   1   3        6.66        5.51      0.50 o 
  -9   1   3        2.17        1.84      0.34 o 
  -8   1   3       49.61       50.34      1.41 o 
  -7   1   3        1.82        1.39      0.38 o 
  -6   1   3       87.47       83.97      2.03 o 
  -5   1   3      441.65      422.39      7.22 o 
  -4   1   3        6.89        3.29      0.49 o 
  -3   1   3     2499.61     2212.89     20.58 o 
  -2   1   3      817.49      725.06      7.49 o 
  -1   1   3       98.50       81.13      1.09 o 
   0   1   3      245.96      347.57      3.59 o 
   1   1   3       36.25       39.76      0.46 o 
   2   1   3      115.98      129.04      1.79 o 
   3   1   3     1956.99     1992.19     36.51 o 
   4   1   3      435.85      456.79      6.34 o 
   5   1   3      624.56      713.96      9.62 o 
   6   1   3       37.20       37.85      0.70 o 
   7   1   3        2.48        2.05      0.20 o 
   8   1   3       55.22       50.70      0.81 o 
   9   1   3        0.45        0.46      0.33 o 
 -10   2   3       14.35       14.15      0.77 o 
  -9   2   3        5.20        4.04      0.42 o 
  -8   2   3      307.93      294.01      8.38 o 
  -7   2   3        5.40        5.10      0.40 o 
  -6   2   3      185.96      177.71      3.97 o 
  -5   2   3     1131.16     1161.71     24.07 o 
  -4   2   3      235.45      217.55      3.88 o 
  -3   2   3       74.46       76.37      0.90 o 
  -2   2   3       17.69       15.99      0.26 o 
  -1   2   3        5.14        2.39      0.10 o 
   1   2   3       11.91       15.07      0.29 o 
   2   2   3      331.22      352.02      4.61 o 
   3   2   3      310.00      320.23      4.48 o 
   4   2   3        5.06        7.39      0.32 o 
   5   2   3      338.57      374.96      4.66 o 
   6   2   3       12.73       14.33      0.40 o 
   7   2   3        2.04        2.56      0.23 o 
   8   2   3      318.50      297.04      4.03 o 
   9   2   3        0.04        0.13      0.29 o 
 -10   3   3        1.33        1.08      0.30 o 
  -9   3   3        0.82        0.63      0.29 o 
  -8   3   3      152.73      147.00      3.76 o 
  -7   3   3        0.98        1.17      0.24 o 
  -6   3   3        0.07        0.03      0.17 o 
  -5   3   3      879.91     1059.88     17.62 o 
  -4   3   3        1.88        1.06      0.15 o 
  -3   3   3       29.81       26.42      0.54 o 
  -2   3   3        0.04        0.52      0.10 o 
  -1   3   3      244.98      236.85      2.97 o 
   1   3   3      135.61      138.02      3.24 o 
   2   3   3       16.23       14.50      0.44 o 
   3   3   3      874.52      914.62     12.50 o 
   4   3   3      150.75      155.70      2.04 o 
   5   3   3      175.67      181.98      2.20 o 
   6   3   3       14.72       12.65      0.47 o 
   7   3   3        0.12        0.15      0.13 o 
   8   3   3      223.29      240.68      4.79 o 
   9   3   3        0.35        0.54      0.19 o 
 -10   4   3        0.26        0.69      0.28 o 
  -9   4   3        1.08        2.03      0.34 o 
  -8   4   3        1.73        1.05      0.24 o 
  -7   4   3        2.24        1.51      0.26 o 
  -6   4   3       82.39       84.12      2.07 o 
  -5   4   3     1139.19     1193.90     19.82 o 
  -4   4   3      372.26      357.97     10.52 o 
  -3   4   3      309.67      285.42      5.01 o 
  -2   4   3      212.74      200.62      2.53 o 
  -1   4   3        0.51        0.39      0.09 o 
   0   4   3       58.55       53.89      1.44 o 
   1   4   3        1.14        0.22      0.10 o 
   2   4   3        3.15        4.00      0.23 o 
   3   4   3      200.85      199.38      3.99 o 
   4   4   3       88.69       94.24      1.43 o 
   5   4   3      173.66      171.97      2.40 o 
   6   4   3        0.13        0.21      0.15 o 
   7   4   3        5.97        6.01      0.33 o 
   8   4   3       22.84       27.88      0.86 o 
   9   4   3        0.07        0.06      0.14 o 
 -10   5   3        0.09        0.21      0.24 o 
  -9   5   3        6.82       10.67      0.75 o 
  -8   5   3      146.41      124.59      2.23 o 
  -7   5   3        7.62        7.30      0.95 o 
  -6   5   3       30.01       32.97      0.83 o 
  -5   5   3       38.07       40.06      0.92 o 
  -4   5   3      247.50      232.46      4.77 o 
  -3   5   3     3197.66     3078.37     52.19 o 
  -2   5   3       12.39        8.93      0.38 o 
  -1   5   3       62.68       63.66      1.10 o 
   0   5   3     2144.55     2164.56     29.40 o 
   1   5   3        0.01       -0.16      0.10 o 
   2   5   3        0.24        0.40      0.12 o 
   3   5   3        6.75        6.63      0.26 o 
   4   5   3       14.18       17.05      0.45 o 
   5   5   3       17.43       21.57      0.56 o 
   6   5   3       11.28       12.12      0.40 o 
   7   5   3        2.70        2.56      0.24 o 
   8   5   3        3.53        2.76      0.46 o 
 -10   6   3        0.01       -0.26      0.21 o 
  -9   6   3        1.95        1.19      0.35 o 
  -8   6   3      129.78      124.10      2.20 o 
  -7   6   3        2.93        2.20      0.34 o 
  -6   6   3       16.65       15.19      0.78 o 
  -5   6   3      688.53      788.60     22.26 o 
  -4   6   3        2.91        3.13      0.48 o 
  -3   6   3      302.87      312.79      8.88 o 
  -2   6   3       12.54       13.03      0.38 o 
  -1   6   3      460.96      457.39      6.16 o 
   0   6   3     1223.90     1240.14     15.32 o 
   1   6   3        5.40        3.95      0.21 o 
   2   6   3       22.99       22.12      0.78 o 
   3   6   3        0.22        0.17      0.16 o 
   4   6   3       10.81       11.87      0.49 o 
   5   6   3        0.02        0.10      0.20 o 
   6   6   3        3.22        3.03      0.26 o 
   7   6   3        0.16        0.38      0.24 o 
   8   6   3       51.09       45.26      0.90 o 
 -10   7   3        0.92        0.40      0.23 o 
  -9   7   3        8.20       11.61      0.71 o 
  -8   7   3        8.37        8.53      0.39 o 
  -7   7   3        0.27        0.60      0.18 o 
  -6   7   3        7.82        7.57      0.83 o 
  -5   7   3      416.51      452.54     13.16 o 
  -4   7   3       46.35       44.99      1.85 o 
  -3   7   3       32.28       36.64      1.56 o 
  -2   7   3        5.91        5.17      0.69 o 
  -1   7   3       67.29       63.80      1.53 o 
   0   7   3       13.29       12.13      0.70 o 
   1   7   3        0.32        0.16      0.15 o 
   2   7   3        3.56        2.92      0.27 o 
   4   7   3       10.81       12.45      0.51 o 
   5   7   3      254.87      252.30      3.82 o 
   6   7   3        0.09        0.06      0.25 o 
   7   7   3        0.06        0.49      0.18 o 
  -9   8   3        3.29        3.47      0.39 o 
  -8   8   3        8.87        8.80      0.67 o 
  -7   8   3        3.09        1.79      0.20 o 
  -6   8   3        6.61        5.84      0.36 o 
  -5   8   3       47.65       47.97      2.08 o 
  -4   8   3        0.33        0.14      0.36 o 
  -3   8   3       74.72       74.42      2.72 o 
  -2   8   3       24.39       27.25      1.34 o 
  -1   8   3       14.77       15.89      0.60 o 
   0   8   3        9.83       10.24      0.64 o 
   1   8   3        0.13        0.02      0.27 o 
   2   8   3       10.58        9.85      0.45 o 
   3   8   3       10.36       10.05      0.55 o 
   4   8   3        4.24        3.42      0.26 o 
   5   8   3       56.94       56.17      1.23 o 
   6   8   3        1.87        2.52      0.25 o 
   7   8   3       14.41       15.43      0.45 o 
  -9   9   3        1.70        2.55      0.31 o 
  -8   9   3       27.68       33.49      1.22 o 
  -7   9   3        0.22        0.16      0.19 o 
  -6   9   3       52.17       57.51      1.04 o 
  -5   9   3        0.19        0.18      0.23 o 
  -4   9   3        0.82        1.04      0.46 o 
  -3   9   3        2.89        3.33      0.43 o 
  -2   9   3        0.00        0.07      0.37 o 
   0   9   3        6.70        7.23      0.85 o 
   1   9   3        0.26        0.42      0.20 o 
   2   9   3       11.19       10.82      0.48 o 
   3   9   3        6.93        7.00      0.34 o 
   4   9   3        0.83        0.93      0.20 o 
   5   9   3        0.18        0.08      0.21 o 
   6   9   3        1.52        1.78      0.25 o 
  -8  10   3        2.61        3.08      0.35 o 
  -7  10   3        0.94        0.80      0.29 o 
  -6  10   3        6.79        6.31      0.30 o 
  -5  10   3        0.50        0.75      0.18 o 
  -4  10   3        0.45        0.26      0.14 o 
  -3  10   3       70.26       87.04      1.53 o 
  -2  10   3       11.79       11.93      0.74 o 
  -1  10   3        1.93        1.92      0.58 o 
   0  10   3       24.39       25.24      1.03 o 
   1  10   3        2.24        1.78      0.25 o 
   2  10   3       34.29       33.72      0.87 o 
   3  10   3       30.88       31.37      0.81 o 
   4  10   3        0.99        1.17      0.24 o 
   5  10   3       48.61       49.93      1.48 o 
  -8  11   3        1.51        1.45      0.35 o 
  -7  11   3        4.05        3.44      0.27 o 
  -6  11   3        4.71        4.72      0.26 o 
  -5  11   3        1.82        1.24      0.17 o 
  -4  11   3        4.80        4.99      0.23 o 
  -3  11   3        6.82        5.74      0.22 o 
  -2  11   3        0.39        0.18      0.18 o 
  -1  11   3       10.68        9.05      0.40 o 
   0  11   3        1.32        1.36      0.24 o 
   1  11   3        0.14        0.11      0.15 o 
   2  11   3        0.24        0.15      0.20 o 
   3  11   3       10.59        9.64      0.45 o 
   4  11   3        0.01        0.07      0.29 o 
  -7  12   3        0.07       -0.08      0.27 o 
  -6  12   3       10.87        7.64      0.51 o 
  -5  12   3       13.00       17.45      0.59 o 
  -4  12   3        0.00       -0.25      0.16 o 
  -3  12   3        1.04        2.11      0.23 o 
  -2  12   3        4.16        3.86      0.22 o 
  -1  12   3       20.16       20.20      0.53 o 
   0  12   3        6.51        7.53      0.37 o 
   1  12   3        2.96        2.33      0.34 o 
   2  12   3      110.31       99.74      2.92 o 
   3  12   3        5.84        4.28      0.42 o 
  -6  13   3       21.97       21.10      0.73 o 
  -5  13   3        3.30        4.01      0.66 o 
  -4  13   3        0.15        0.09      0.15 o 
  -3  13   3        3.37        2.85      0.27 o 
  -2  13   3        7.58        8.46      0.72 o 
  -1  13   3        3.57        3.85      0.31 o 
   0  13   3        0.29        0.08      0.16 o 
   1  13   3        0.22       -0.19      0.16 o 
   2  13   3       45.33       47.53      0.97 o 
  -4  14   3        0.29       -0.21      0.22 o 
  -3  14   3        1.00        0.70      0.17 o 
  -2  14   3       12.25       13.41      0.78 o 
  -1  14   3       13.70       13.74      0.49 o 
   0  14   3        0.43        0.24      0.22 o 
  -2 -16   4       45.91       53.36      1.72 o 
  -1 -16   4        1.51        2.03      0.95 o 
   0 -16   4        0.22        0.18      0.25 o 
   1 -16   4        0.55        0.52      0.37 o 
   2 -16   4        0.32        0.05      0.21 o 
   3 -16   4        1.44        1.87      0.27 o 
   4 -16   4        0.01       -0.39      0.27 o 
  -3 -15   4        8.48       10.53      0.77 o 
  -2 -15   4        1.26        1.85      0.22 o 
  -1 -15   4        0.48       -0.01      0.31 o 
   0 -15   4        0.32       -0.15      0.22 o 
   1 -15   4        0.35        0.09      0.20 o 
   2 -15   4        0.48        0.36      0.20 o 
   3 -15   4        1.34        1.05      0.29 o 
   4 -15   4        0.00       -0.12      0.23 o 
   5 -15   4        0.14       -0.35      0.28 o 
  -4 -14   4        2.98        3.05      0.41 o 
  -3 -14   4       41.22       44.86      0.98 o 
  -2 -14   4        0.29        0.55      0.19 o 
  -1 -14   4        2.48        2.24      0.45 o 
   0 -14   4        6.93        7.68      0.37 o 
   1 -14   4        1.59        2.22      0.29 o 
   2 -14   4        4.78        3.80      0.31 o 
   3 -14   4        2.46        3.23      0.32 o 
   4 -14   4        0.14       -0.07      0.22 o 
   5 -14   4        0.35       -0.05      0.32 o 
   6 -14   4        6.47        7.79      0.76 o 
  -5 -13   4        0.38        0.41      0.19 o 
  -4 -13   4        9.94       10.50      0.57 o 
  -3 -13   4       13.07       15.35      0.46 o 
  -2 -13   4        3.01        2.96      0.26 o 
  -1 -13   4        0.80        0.79      0.18 o 
   0 -13   4       58.36       60.29      1.00 o 
   1 -13   4        4.21        4.53      0.24 o 
   2 -13   4       50.74       50.42      0.94 o 
   3 -13   4       93.30       89.34      1.44 o 
   4 -13   4       10.21       11.17      0.56 o 
   5 -13   4        0.20        0.05      0.35 o 
   6 -13   4       28.04       31.83      1.36 o 
   7 -13   4       12.98       12.80      0.76 o 
  -6 -12   4        7.54        9.12      0.39 o 
  -5 -12   4        0.26        0.26      0.21 o 
  -4 -12   4        6.66        6.41      0.30 o 
  -3 -12   4       12.68        8.51      0.51 o 
  -2 -12   4        3.45        3.82      0.28 o 
  -1 -12   4        0.00        0.07      0.41 o 
   0 -12   4       18.16       20.83      0.59 o 
   1 -12   4       18.34       19.00      0.55 o 
   2 -12   4      112.73      117.87      1.99 o 
   3 -12   4      151.44      159.41      2.95 o 
   4 -12   4       12.99       15.27      0.53 o 
   5 -12   4       14.25       15.30      0.83 o 
   6 -12   4       34.28       37.55      1.06 o 
   7 -12   4       48.64       46.34      1.68 o 
   8 -12   4       27.68       25.52      1.01 o 
  -7 -11   4        0.30        0.48      0.24 o 
  -6 -11   4        2.36        2.58      0.27 o 
  -5 -11   4       35.75       39.13      0.77 o 
  -4 -11   4        1.97        1.50      0.17 o 
  -3 -11   4        5.06        5.13      0.44 o 
  -2 -11   4        4.92        5.03      0.74 o 
  -1 -11   4        0.03       -0.30      0.18 o 
   0 -11   4       43.70       47.61      1.16 o 
   1 -11   4        3.78        3.86      0.27 o 
   2 -11   4      516.03      540.06      8.99 o 
   3 -11   4        2.46        2.34      0.36 o 
   4 -11   4       34.26       34.29      1.37 o 
   5 -11   4      255.74      268.87      3.28 o 
   6 -11   4      100.37      103.01      1.64 o 
   7 -11   4       12.34       11.67      0.53 o 
   8 -11   4        0.23       -0.18      0.25 o 
  -8 -10   4        3.03        3.79      0.33 o 
  -7 -10   4        0.00       -0.02      0.17 o 
  -6 -10   4        6.52        5.74      0.30 o 
  -5 -10   4        1.85        1.72      0.16 o 
  -4 -10   4        0.38       -0.15      0.34 o 
  -3 -10   4       65.42       87.38      3.39 o 
  -2 -10   4        4.85        5.22      0.70 o 
  -1 -10   4        6.92        5.13      0.38 o 
   0 -10   4       38.46       35.92      0.86 o 
   1 -10   4       54.01       56.18      1.22 o 
   2 -10   4        2.34        2.96      0.38 o 
   3 -10   4      103.61      109.02      1.96 o 
   4 -10   4       75.47       76.62      1.42 o 
   5 -10   4      522.49      516.87      6.01 o 
   6 -10   4       32.99       37.47      0.70 o 
   7 -10   4        1.34        1.09      0.17 o 
   8 -10   4       15.95       13.57      0.79 o 
   9 -10   4        5.75        7.07      0.49 o 
  -8  -9   4        1.05        1.33      0.29 o 
  -7  -9   4       12.36       11.74      0.37 o 
  -6  -9   4       49.00       47.07      0.94 o 
  -5  -9   4        0.01        0.00      0.16 o 
  -4  -9   4        1.51        1.09      0.41 o 
  -3  -9   4        7.33        8.73      0.54 o 
  -2  -9   4       24.32       27.08      0.82 o 
  -1  -9   4        4.82        4.66      0.29 o 
   0  -9   4      627.76      618.10     10.79 o 
   1  -9   4      386.15      391.89      5.40 o 
   2  -9   4     1718.75     1953.51     26.09 o 
   3  -9   4      147.87      148.43      2.24 o 
   4  -9   4        0.12        0.10      0.14 o 
   5  -9   4      354.79      372.59      5.51 o 
   6  -9   4        0.14        0.72      0.20 o 
   7  -9   4        0.92        0.41      0.19 o 
   8  -9   4        5.50        3.94      0.41 o 
   9  -9   4        0.07        0.08      0.21 o 
  -9  -8   4        0.01       -0.15      0.20 o 
  -8  -8   4        5.97        4.32      0.32 o 
  -7  -8   4        0.09        0.12      0.19 o 
  -6  -8   4      279.54      267.99      4.38 o 
  -5  -8   4        0.62        0.84      0.41 o 
  -4  -8   4        8.56        7.08      0.72 o 
  -3  -8   4     2294.17     2341.06     39.17 o 
  -2  -8   4       85.91       90.33      1.72 o 
  -1  -8   4        9.62       14.71      0.35 o 
   0  -8   4       14.65       15.97      0.36 o 
   1  -8   4       65.66       67.47      1.09 o 
   2  -8   4      406.09      534.65      7.29 o 
   3  -8   4        0.01        0.06      0.11 o 
   4  -8   4        3.51        4.46      0.24 o 
   5  -8   4     3064.44     3085.18     50.08 o 
   6  -8   4       43.57       38.56      0.80 o 
   7  -8   4        2.23        2.19      0.26 o 
   8  -8   4        0.90        1.30      0.20 o 
   9  -8   4        0.47        0.23      0.16 o 
  -9  -7   4        0.14       -0.08      0.15 o 
  -8  -7   4        1.15        1.06      0.23 o 
  -7  -7   4       88.30       90.05      1.70 o 
  -6  -7   4       33.81       30.90      1.60 o 
  -5  -7   4        7.65        6.39      0.70 o 
  -4  -7   4        0.08       -0.08      0.13 o 
  -3  -7   4     2153.55     2412.78     34.66 o 
  -2  -7   4      255.70      276.35      4.18 o 
  -1  -7   4       82.71       77.52      1.25 o 
   0  -7   4       32.45       34.36      0.74 o 
   1  -7   4      981.51      968.82     19.38 o 
   2  -7   4       67.49       64.82      1.21 o 
   3  -7   4       54.43       47.70      0.97 o 
   4  -7   4        6.12        5.30      0.31 o 
   5  -7   4     1563.68     1436.82     24.56 o 
   6  -7   4        5.81        7.77      0.40 o 
   7  -7   4        4.18        4.48      0.28 o 
   8  -7   4       35.11       37.26      0.62 o 
   9  -7   4        1.21        1.50      0.18 o 
  -9  -6   4        4.13        4.55      0.43 o 
  -8  -6   4       14.66       16.53      0.87 o 
  -7  -6   4      393.78      412.08      6.54 o 
  -5  -6   4        3.87        2.98      0.49 o 
  -4  -6   4       20.70       17.49      0.70 o 
  -2  -6   4      105.86       96.89      1.50 o 
  -1  -6   4       94.02      115.56      1.95 o 
   0  -6   4     1113.85     1054.23     17.52 o 
   1  -6   4      421.02      410.27      5.97 o 
   2  -6   4      517.56      508.37      7.85 o 
   3  -6   4       51.58       46.69      0.92 o 
   4  -6   4       31.03       27.40      0.65 o 
   5  -6   4        4.77        5.22      0.34 o 
   6  -6   4       12.55       10.82      0.59 o 
   7  -6   4        0.29        0.12      0.14 o 
   8  -6   4       12.83       13.34      0.35 o 
   9  -6   4        7.14        6.55      0.29 o 
 -10  -5   4        0.29        0.60      0.17 o 
  -9  -5   4        7.69        9.17      0.65 o 
  -8  -5   4        0.16       -0.16      0.17 o 
  -7  -5   4      166.12      160.15      5.43 o 
  -6  -5   4       59.63       59.59      1.72 o 
  -5  -5   4       13.26       15.08      0.69 o 
  -4  -5   4       20.18       22.07      0.77 o 
  -3  -5   4    16644.63    18182.80    522.23 o 
  -2  -5   4      233.16      255.58      3.84 o 
  -1  -5   4      609.95      618.45     10.39 o 
   0  -5   4      223.94      203.10      3.20 o 
   1  -5   4      263.15      233.07      3.57 o 
   2  -5   4       50.33       40.75      0.69 o 
   3  -5   4        7.46        7.17      0.26 o 
   4  -5   4        0.14        0.16      0.14 o 
   5  -5   4      517.91      475.14      8.32 o 
   6  -5   4       12.79        9.85      0.40 o 
   7  -5   4       10.70       10.46      0.35 o 
   8  -5   4        3.06        2.24      0.18 o 
   9  -5   4        5.03        4.47      0.25 o 
 -10  -4   4        0.04        0.14      0.22 o 
  -9  -4   4       77.79       82.62      1.78 o 
  -8  -4   4      339.68      358.05      5.61 o 
  -7  -4   4       13.92        9.92      1.56 o 
  -6  -4   4      228.00      222.56      5.13 o 
  -5  -4   4        9.40       11.38      0.59 o 
  -4  -4   4      281.60      321.58      5.88 o 
  -3  -4   4     3248.65     3427.65     44.84 o 
  -2  -4   4      578.44      567.27      7.45 o 
  -1  -4   4      676.52      759.09     11.79 o 
   0  -4   4       76.16       99.24      1.32 o 
   1  -4   4      142.25      132.26      2.23 o 
   2  -4   4      524.19      605.50      7.34 o 
   3  -4   4       20.23       17.34      0.47 o 
   4  -4   4       49.68       42.87      1.01 o 
   5  -4   4       46.24       41.59      0.99 o 
   6  -4   4        2.43        2.07      0.21 o 
   7  -4   4      103.59       92.62      1.30 o 
   8  -4   4      104.40      112.27      1.36 o 
   9  -4   4       19.40       15.99      0.43 o 
  10  -4   4        1.55        2.49      0.21 o 
 -10  -3   4        1.17        1.32      0.30 o 
  -9  -3   4       57.16       55.47      1.85 o 
  -8  -3   4      935.83      921.40     14.38 o 
  -7  -3   4      148.12      156.36      3.81 o 
  -6  -3   4       16.61       27.54      1.00 o 
  -5  -3   4       63.77       68.38      1.37 o 
  -4  -3   4      370.29      426.60      6.55 o 
  -3  -3   4     1237.17     1385.89     14.66 o 
  -2  -3   4       45.48       48.99      0.68 o 
  -1  -3   4      464.82      484.98      5.84 o 
   0  -3   4      125.19      115.20      1.39 o 
   1  -3   4      104.24       87.98      1.04 o 
   2  -3   4     3368.66     3334.75     40.60 o 
   3  -3   4       24.25       25.30      0.69 o 
   4  -3   4       33.44       34.02      1.96 o 
   5  -3   4      387.35      381.24      5.32 o 
   6  -3   4        0.37        0.30      0.14 o 
   7  -3   4        3.18        4.18      0.23 o 
   8  -3   4        2.01        1.60      0.23 o 
   9  -3   4       11.35       10.79      0.36 o 
  10  -3   4        0.15        0.08      0.20 o 
 -10  -2   4        0.02        0.15      0.17 o 
  -9  -2   4        5.08        5.38      0.47 o 
  -8  -2   4      191.82      173.69      3.01 o 
  -7  -2   4        5.02        2.10      0.43 o 
  -6  -2   4     1529.67     1543.12     35.18 o 
  -5  -2   4      143.37      141.52      2.66 o 
  -4  -2   4      144.87      124.41      2.04 o 
  -3  -2   4     6275.15     6207.96     65.62 o 
  -2  -2   4      568.61      541.88      5.95 o 
  -1  -2   4      766.90      792.32      9.03 o 
   0  -2   4      119.14      129.86      1.47 o 
   1  -2   4        1.86        3.57      0.21 o 
   2  -2   4     1827.50     1936.01     23.10 o 
   3  -2   4       17.57       18.06      0.47 o 
   4  -2   4        5.29        2.98      0.27 o 
   5  -2   4      293.29      377.45      5.25 o 
   6  -2   4       15.98       16.64      0.49 o 
   7  -2   4       58.13       51.20      0.87 o 
   8  -2   4        1.89        2.00      0.18 o 
   9  -2   4        0.18        0.03      0.18 o 
 -10  -1   4        6.99        7.42      0.60 o 
  -9  -1   4        1.96        3.98      0.28 o 
  -8  -1   4       65.79       64.08      3.49 o 
  -7  -1   4       19.29       21.15      1.38 o 
  -6  -1   4      601.54      586.96     10.05 o 
  -5  -1   4        7.35        6.80      0.59 o 
  -4  -1   4      405.10      395.61      6.97 o 
  -3  -1   4      172.79      149.30      1.86 o 
  -2  -1   4        6.66        8.73      0.15 o 
  -1  -1   4     1489.68     1416.10     16.21 o 
   0  -1   4      113.62       85.00      1.03 o 
   1  -1   4        5.83        3.87      0.10 o 
   2  -1   4      408.56      459.97      5.84 o 
   3  -1   4      103.37       89.35      2.23 o 
   4  -1   4      175.07      190.02      3.65 o 
   5  -1   4      429.69      494.49      7.57 o 
   6  -1   4        0.89        1.21      0.18 o 
   7  -1   4       57.59       55.43      0.92 o 
   8  -1   4       14.52       11.06      0.33 o 
   9  -1   4        0.94        0.82      0.16 o 
 -10   0   4        5.29        5.48      0.48 o 
  -9   0   4      157.50      162.56      2.78 o 
  -8   0   4        5.37        5.41      0.65 o 
  -7   0   4       68.84       70.94      2.98 o 
  -6   0   4      764.65      821.93     17.13 o 
  -5   0   4        6.44        4.50      0.37 o 
  -4   0   4      443.30      421.42      9.26 o 
  -3   0   4     1149.55     1080.72     11.41 o 
  -2   0   4      197.61      191.18      2.00 o 
  -1   0   4       84.03       78.59      1.03 o 
   0   0   4      998.04      908.11     11.94 o 
   1   0   4       57.21       45.38      0.57 o 
   2   0   4     1959.95     1847.47     23.97 o 
   3   0   4       10.30       10.90      0.36 o 
   4   0   4       44.68       52.87      2.49 o 
   5   0   4       11.59       12.38      0.39 o 
   6   0   4        0.05       -0.11      0.15 o 
   7   0   4        0.53        0.79      0.16 o 
   8   0   4       16.90       18.98      0.43 o 
   9   0   4        0.74        0.24      0.14 o 
 -10   1   4        4.52        4.88      0.46 o 
  -9   1   4        6.13        6.57      0.35 o 
  -8   1   4       38.30       35.78      1.18 o 
  -7   1   4       56.40       52.75      2.43 o 
  -6   1   4      982.37      992.71     20.65 o 
  -5   1   4       24.89       20.36      0.66 o 
  -4   1   4       81.13       86.39      1.66 o 
  -3   1   4       12.03       22.54      0.33 o 
  -2   1   4       37.64       32.02      0.44 o 
  -1   1   4     1120.95     1054.06     13.11 o 
   0   1   4      516.68      460.38      4.74 o 
   1   1   4        0.75        0.24      0.04 o 
   2   1   4     7671.39     7388.67    118.03 o 
   3   1   4        3.12        2.49      0.16 o 
   4   1   4     1271.03     1410.49     19.16 o 
   5   1   4      262.43      269.30      3.78 o 
   6   1   4        0.06       -0.01      0.14 o 
   7   1   4        2.31        2.25      0.17 o 
   8   1   4        0.45        0.78      0.15 o 
   9   1   4        1.09        1.31      0.27 o 
 -10   2   4        1.32        1.25      0.31 o 
  -9   2   4      163.99      159.68      2.74 o 
  -8   2   4        0.04       -0.39      0.29 o 
  -7   2   4        8.49        7.47      0.92 o 
  -6   2   4      364.31      404.71      8.61 o 
  -5   2   4       42.87       39.47      0.87 o 
  -4   2   4       22.00       29.65      0.78 o 
  -3   2   4      547.09      514.56      6.31 o 
  -2   2   4       27.10       25.01      0.40 o 
  -1   2   4      350.00      351.14      5.36 o 
   0   2   4      727.51      675.53     12.11 o 
   1   2   4        1.86        1.47      0.14 o 
   2   2   4      392.78      359.30      4.67 o 
   3   2   4      144.27      147.91      2.18 o 
   4   2   4      420.02      463.79      5.74 o 
   5   2   4      199.28      219.25      3.04 o 
   6   2   4        3.89        3.01      0.24 o 
   7   2   4       41.85       44.77      0.74 o 
   8   2   4        1.47        1.10      0.16 o 
   9   2   4        0.02       -0.45      0.22 o 
 -10   3   4        8.71        9.34      0.62 o 
  -9   3   4       96.20      103.89      1.87 o 
  -8   3   4       12.82       10.61      0.46 o 
  -7   3   4        1.37        2.04      0.58 o 
  -6   3   4      391.05      370.30     12.06 o 
  -5   3   4       16.26       15.95      0.48 o 
  -4   3   4      206.38      198.05      3.13 o 
  -3   3   4        9.37       10.40      0.30 o 
  -2   3   4       37.84       31.42      0.56 o 
  -1   3   4      746.97      837.75     13.92 o 
   0   3   4      311.39      276.37      5.45 o 
   1   3   4        0.53        0.36      0.12 o 
   2   3   4      819.41      892.71     16.77 o 
   3   3   4       36.66       38.71      0.75 o 
   4   3   4      119.81      113.18      1.80 o 
   5   3   4       93.48       96.11      1.44 o 
   6   3   4        3.39        3.07      0.22 o 
   7   3   4        7.28        7.50      0.29 o 
   8   3   4        0.39        0.37      0.16 o 
   9   3   4        0.09       -0.13      0.21 o 
 -10   4   4        0.96        1.23      0.30 o 
  -9   4   4        3.97        4.36      1.05 o 
  -8   4   4        2.74        2.12      0.23 o 
  -7   4   4        1.32        1.69      0.59 o 
  -6   4   4      300.11      315.83      6.92 o 
  -5   4   4       53.25       58.61      1.60 o 
  -4   4   4      269.84      271.58      5.95 o 
  -3   4   4        0.40        1.03      0.20 o 
  -2   4   4        0.51        0.63      0.10 o 
  -1   4   4     1397.04     1368.64     46.61 o 
   0   4   4      124.29      113.74      2.23 o 
   1   4   4       48.57       46.05      0.90 o 
   2   4   4       72.58       70.22      2.04 o 
   3   4   4      161.13      152.79      2.16 o 
   4   4   4      476.25      503.36      6.09 o 
   5   4   4       16.62       19.51      0.53 o 
   6   4   4        0.13        0.22      0.13 o 
   7   4   4        0.09        0.02      0.14 o 
   8   4   4        0.35        0.25      0.29 o 
 -10   5   4        4.52        5.84      0.50 o 
  -9   5   4      110.35      121.57      3.52 o 
  -8   5   4        8.48        7.96      0.54 o 
  -7   5   4        2.23        2.52      0.66 o 
  -6   5   4      185.39      187.79      4.36 o 
  -5   5   4      118.87      120.61      3.90 o 
  -4   5   4     1873.84     1938.52     34.39 o 
  -3   5   4      142.05      145.07      2.34 o 
  -2   5   4       28.86       27.65      0.47 o 
  -1   5   4    23021.31    21322.43    611.87 o 
   0   5   4       12.69       11.98      0.57 o 
   1   5   4       36.77       35.24      0.65 o 
   2   5   4       43.98       50.64      0.88 o 
   3   5   4       39.46       41.25      0.99 o 
   4   5   4      142.84      152.57      1.97 o 
   5   5   4       20.78       20.34      0.45 o 
   6   5   4        1.22        0.86      0.17 o 
   7   5   4       14.11       14.53      0.43 o 
   8   5   4        0.02       -0.01      0.18 o 
 -10   6   4        1.22        1.57      0.26 o 
  -9   6   4      233.42      228.12      6.17 o 
  -8   6   4        0.65        0.42      0.20 o 
  -7   6   4        0.57        0.24      0.16 o 
  -6   6   4      148.61      149.37      4.84 o 
  -5   6   4       84.11       89.31      3.11 o 
  -4   6   4        0.97        1.93      0.45 o 
  -3   6   4        9.19       11.74      1.25 o 
  -2   6   4       27.04       22.60      0.54 o 
  -1   6   4    12417.52    12161.04    163.80 o 
   0   6   4       22.66       20.35      0.59 o 
   1   6   4        0.27       -0.02      0.13 o 
   2   6   4        8.31        7.86      0.29 o 
   3   6   4        3.28        3.18      0.21 o 
   4   6   4       14.63       17.56      0.51 o 
   5   6   4        2.11        2.50      0.22 o 
   6   6   4        1.27        1.61      0.21 o 
   7   6   4       91.35       95.88      1.75 o 
 -10   7   4        0.25        0.33      0.29 o 
  -9   7   4       21.65       25.26      1.01 o 
  -8   7   4        1.40        1.64      0.24 o 
  -7   7   4        0.05       -0.02      0.15 o 
  -6   7   4       78.49       79.02      2.96 o 
  -5   7   4       60.61       65.05      2.52 o 
  -4   7   4      331.21      339.79     10.02 o 
  -3   7   4        8.55        8.48      0.77 o 
  -2   7   4        8.33        8.86      0.53 o 
  -1   7   4      661.02      658.43     13.12 o 
   0   7   4        8.33        8.04      0.62 o 
   1   7   4        8.12        6.23      0.36 o 
   2   7   4       45.42       51.57      1.13 o 
   3   7   4       18.95       20.06      0.81 o 
   4   7   4       47.33       50.42      1.16 o 
   5   7   4        0.48        0.15      0.17 o 
   6   7   4        0.85        0.51      0.21 o 
   7   7   4       24.88       28.51      0.76 o 
  -9   8   4       88.47      102.59      2.85 o 
  -8   8   4        1.15        1.02      0.59 o 
  -7   8   4        0.66        1.34      0.18 o 
  -6   8   4        7.67        5.68      0.30 o 
  -5   8   4      168.80      174.07      5.65 o 
  -4   8   4       24.28       24.58      1.37 o 
  -3   8   4        1.04        0.72      0.41 o 
  -2   8   4        8.21        7.98      0.80 o 
  -1   8   4       81.40       85.19      2.72 o 
   0   8   4        1.16        0.88      0.25 o 
   1   8   4        0.00       -0.22      0.15 o 
   2   8   4        0.93        0.39      0.20 o 
   3   8   4        0.01       -0.09      0.19 o 
   4   8   4        1.94        1.42      0.21 o 
   5   8   4        1.46        1.57      0.22 o 
   6   8   4        0.40        0.57      0.17 o 
  -9   9   4      196.04      181.80      4.88 o 
  -8   9   4        2.23        1.86      0.24 o 
  -7   9   4        0.98        1.63      0.20 o 
  -6   9   4       19.99       18.04      0.53 o 
  -5   9   4       26.04       27.79      0.53 o 
  -4   9   4       10.54       10.20      0.46 o 
  -3   9   4        0.73        0.78      0.33 o 
  -2   9   4       31.97       35.20      1.26 o 
  -1   9   4      288.80      312.85     10.18 o 
   0   9   4        2.83        2.56      0.34 o 
   1   9   4        1.76        2.05      0.27 o 
   2   9   4       27.66       31.63      1.01 o 
   3   9   4        0.91        1.04      0.20 o 
   4   9   4       18.26       17.78      1.61 o 
   5   9   4        1.50        1.32      0.21 o 
   6   9   4        0.08        0.40      0.16 o 
  -8  10   4        1.06        1.16      0.35 o 
  -7  10   4        5.46        6.91      0.31 o 
  -6  10   4       19.69       22.70      0.53 o 
  -5  10   4        3.44        4.36      0.23 o 
  -4  10   4       47.39       49.57      0.68 o 
  -3  10   4        2.16        3.17      0.25 o 
  -2  10   4        3.58        3.00      0.28 o 
  -1  10   4       17.40       10.95      0.45 o 
   0  10   4        0.45        0.34      0.26 o 
   1  10   4        5.92        3.76      0.26 o 
   2  10   4        1.02        0.82      0.23 o 
   3  10   4        1.20        1.68      0.25 o 
   4  10   4       84.65       86.60      1.63 o 
   5  10   4        2.47        2.58      0.24 o 
  -7  11   4        1.74        0.54      0.33 o 
  -6  11   4        8.11        6.76      0.69 o 
  -5  11   4        5.70        5.50      0.33 o 
  -4  11   4       17.00       17.71      0.53 o 
  -3  11   4        0.65        0.11      0.14 o 
  -2  11   4        0.03       -0.03      0.17 o 
  -1  11   4       48.49       49.81      0.98 o 
   0  11   4        1.17        0.63      0.20 o 
   1  11   4        2.42        2.02      0.24 o 
   2  11   4        7.85        8.70      0.45 o 
   3  11   4        6.68        5.55      0.33 o 
   4  11   4        4.64        4.90      0.45 o 
  -6  12   4        7.52        7.28      0.64 o 
  -5  12   4        0.07       -0.02      0.16 o 
  -4  12   4        4.51        5.15      0.36 o 
  -3  12   4        0.08       -0.09      0.19 o 
  -2  12   4        1.09        0.80      0.16 o 
  -1  12   4       34.73       29.30      0.61 o 
   0  12   4        0.04        0.10      0.26 o 
   1  12   4        0.98        1.01      0.49 o 
   2  12   4        7.32        7.69      0.60 o 
   3  12   4        1.45        1.55      0.30 o 
  -5  13   4        0.07        0.07      0.17 o 
  -4  13   4        0.04       -0.21      0.14 o 
  -3  13   4        0.06       -0.12      0.15 o 
  -2  13   4        1.42        1.00      0.17 o 
  -1  13   4        9.53        7.08      0.41 o 
   0  13   4        0.42        0.22      0.19 o 
   1  13   4        2.26        1.43      0.18 o 
  -2  14   4        1.39        1.13      0.19 o 
  -2 -16   5       52.10       61.35      1.53 o 
  -1 -16   5      132.94      137.97      2.07 o 
   0 -16   5        2.60        2.85      0.40 o 
   1 -16   5        0.19       -0.08      0.20 o 
   2 -16   5        2.84        1.86      0.25 o 
   3 -16   5        0.00       -0.05      0.22 o 
   4 -16   5        6.81        6.30      0.39 o 
  -4 -15   5        6.91        6.00      0.50 o 
  -3 -15   5       40.39       39.04      1.13 o 
  -2 -15   5       13.04       16.17      0.64 o 
  -1 -15   5       97.53       99.11      2.53 o 
   0 -15   5        2.08        1.93      0.70 o 
   1 -15   5        1.34        1.43      0.26 o 
   2 -15   5        0.37        0.25      0.20 o 
   3 -15   5        0.00       -0.33      0.19 o 
   4 -15   5       14.75       17.01      0.85 o 
   5 -15   5        8.19        7.54      0.43 o 
  -5 -14   5        5.92        5.83      0.31 o 
  -4 -14   5       31.57       31.18      0.90 o 
  -3 -14   5        1.03        0.74      0.19 o 
  -2 -14   5       66.18       79.52      1.70 o 
  -1 -14   5       58.32       66.03      1.79 o 
   0 -14   5        0.00       -0.42      0.21 o 
   1 -14   5        3.81        4.24      0.33 o 
   2 -14   5        5.81        4.27      0.30 o 
   3 -14   5        0.74        0.62      0.22 o 
   4 -14   5        5.97        6.65      0.49 o 
   5 -14   5       15.25       17.92      1.01 o 
   6 -14   5        0.96        0.96      0.36 o 
  -6 -13   5       45.09       46.75      1.14 o 
  -5 -13   5        7.06        6.67      0.35 o 
  -4 -13   5       19.72       18.92      0.98 o 
  -3 -13   5       25.62       28.03      0.71 o 
  -2 -13   5        0.00        0.45      0.19 o 
  -1 -13   5        2.29        5.51      0.32 o 
   0 -13   5        7.35        7.72      0.31 o 
   1 -13   5       12.62       11.90      0.42 o 
   2 -13   5        7.38        5.83      0.32 o 
   3 -13   5       10.13        9.82      0.45 o 
   4 -13   5       23.67       23.34      0.57 o 
   5 -13   5       37.00       43.37      0.99 o 
   6 -13   5       17.86       21.48      1.06 o 
   7 -13   5      186.05      183.37      4.92 o 
  -6 -12   5       68.47       72.43      1.36 o 
  -5 -12   5        0.59        0.10      0.23 o 
  -4 -12   5       49.51       50.03      0.93 o 
  -3 -12   5        6.19        6.24      0.33 o 
  -2 -12   5        0.51        0.54      0.21 o 
  -1 -12   5        6.62        5.15      0.40 o 
   0 -12   5        0.93        1.29      0.21 o 
   1 -12   5       22.12       22.52      0.61 o 
   2 -12   5       31.48       32.82      0.88 o 
   3 -12   5        3.10        3.59      0.32 o 
   4 -12   5        2.74        1.92      0.35 o 
   5 -12   5       26.45       28.51      0.51 o 
   6 -12   5        2.84        3.08      0.22 o 
   7 -12   5      321.85      295.17      7.70 o 
   8 -12   5        4.39        3.88      0.39 o 
  -7 -11   5       17.60       16.11      0.49 o 
  -6 -11   5        3.99        5.52      0.60 o 
  -5 -11   5        8.18        8.35      0.43 o 
  -4 -11   5       20.77       20.65      0.65 o 
  -3 -11   5        2.75        2.84      0.64 o 
  -2 -11   5        3.52        2.98      0.31 o 
  -1 -11   5       29.68       25.18      1.00 o 
   0 -11   5        6.61        7.60      0.62 o 
   1 -11   5      133.36      127.51      2.38 o 
   2 -11   5       85.58       95.18      1.51 o 
   3 -11   5       25.02       24.24      0.65 o 
   4 -11   5       65.86       71.76      1.37 o 
   5 -11   5       31.87       33.42      0.56 o 
   6 -11   5       57.31       61.07      1.03 o 
   7 -11   5      122.06      108.56      2.21 o 
   8 -11   5        0.14       -0.04      0.16 o 
  -8 -10   5        0.01       -0.19      0.22 o 
  -7 -10   5        0.43        0.27      0.20 o 
  -6 -10   5        0.69        0.51      0.15 o 
  -5 -10   5       13.17       13.29      0.36 o 
  -4 -10   5      100.17       97.75      3.53 o 
  -3 -10   5        1.10        1.04      0.46 o 
  -2 -10   5        3.76        3.74      0.32 o 
  -1 -10   5       14.04       17.45      0.55 o 
   0 -10   5        2.35        2.84      0.22 o 
   1 -10   5      218.05      225.81      3.26 o 
   2 -10   5     1280.38     1256.15     18.68 o 
   3 -10   5       41.20       40.87      0.82 o 
   4 -10   5      402.52      391.81      5.89 o 
   5 -10   5       29.37       29.64      0.63 o 
   6 -10   5       23.85       27.77      0.58 o 
   7 -10   5       40.09       43.52      0.78 o 
   8 -10   5        2.82        2.45      0.21 o 
  -8  -9   5        2.73        3.44      0.23 o 
  -7  -9   5        1.47        1.66      0.18 o 
  -6  -9   5        0.69        0.34      0.13 o 
  -5  -9   5        1.90        0.99      0.48 o 
  -4  -9   5      146.38      154.96      3.73 o 
  -3  -9   5        4.16        4.45      0.29 o 
  -2  -9   5       31.51       25.13      0.78 o 
  -1  -9   5      208.36      166.14      2.38 o 
   0  -9   5       90.04       88.37      1.39 o 
   1  -9   5      430.20      443.91      6.11 o 
   2  -9   5      392.96      412.40      7.24 o 
   3  -9   5        0.12        0.01      0.13 o 
   4  -9   5       89.33       87.27      1.58 o 
   5  -9   5        9.51       11.34      0.48 o 
   6  -9   5      237.28      245.45      3.62 o 
   7  -9   5       21.75       23.71      0.50 o 
   8  -9   5        2.49        1.26      0.17 o 
   9  -9   5       12.38       16.54      0.43 o 
  -9  -8   5        3.60        5.74      0.41 o 
  -8  -8   5        0.27        0.16      0.13 o 
  -7  -8   5       15.58       16.08      0.45 o 
  -6  -8   5       24.02       23.24      0.55 o 
  -5  -8   5        0.03       -0.36      0.33 o 
  -4  -8   5      105.22      100.98      2.55 o 
  -3  -8   5       26.72       28.85      0.65 o 
  -2  -8   5        0.32       -0.02      0.12 o 
  -1  -8   5       94.25       86.80      1.15 o 
   0  -8   5       34.09       38.73      0.67 o 
   1  -8   5     2680.03     3021.38     45.97 o 
   2  -8   5      558.30      622.35      9.65 o 
   3  -8   5      215.34      205.01      3.40 o 
   4  -8   5        6.93        7.55      0.37 o 
   5  -8   5       99.25       96.04      2.38 o 
   6  -8   5      151.97      150.29      2.33 o 
   7  -8   5        9.11        9.95      0.31 o 
   8  -8   5        0.00        0.04      0.13 o 
   9  -8   5       15.61       18.92      0.49 o 
  -9  -7   5        5.29        5.45      0.42 o 
  -8  -7   5        3.67        3.54      0.26 o 
  -7  -7   5        0.10        0.05      0.20 o 
  -6  -7   5       60.54       59.37      2.47 o 
  -5  -7   5        8.31        8.96      0.80 o 
  -4  -7   5        0.27        0.19      0.14 o 
  -3  -7   5       12.01       11.53      0.30 o 
  -2  -7   5       29.98       37.58      0.53 o 
  -1  -7   5      242.55      321.96      4.19 o 
   0  -7   5       61.83       65.21      1.09 o 
   1  -7   5      949.97     1055.01     13.71 o 
   2  -7   5        2.64       -0.09      0.20 o 
   3  -7   5        3.47        2.40      0.21 o 
   4  -7   5       76.73       81.78      1.53 o 
   5  -7   5       26.24       27.07      0.94 o 
   6  -7   5       17.56       17.51      1.57 o 
   7  -7   5        0.06        0.38      0.13 o 
   8  -7   5        3.66        4.09      0.22 o 
   9  -7   5        3.53        5.00      0.28 o 
  -9  -6   5        3.18        2.53      0.27 o 
  -8  -6   5        0.33        0.25      0.19 o 
  -7  -6   5      557.84      543.47      8.54 o 
  -6  -6   5        0.30        0.82      0.32 o 
  -5  -6   5        0.26        1.09      0.29 o 
  -4  -6   5       26.97       27.35      0.93 o 
  -3  -6   5        4.05        5.24      0.19 o 
  -2  -6   5      641.32      667.38      7.77 o 
  -1  -6   5       25.70       28.61      0.59 o 
   0  -6   5      259.58      258.27      3.81 o 
   1  -6   5     3860.67     4074.54     58.75 o 
   2  -6   5       41.71       31.32      0.66 o 
   3  -6   5        3.25        2.22      0.18 o 
   4  -6   5      396.59      405.57      7.62 o 
   5  -6   5       14.33       12.56      0.76 o 
   6  -6   5       49.43       55.32      1.54 o 
   7  -6   5        0.95        1.23      0.18 o 
   8  -6   5        0.10        0.01      0.12 o 
   9  -6   5        5.32        4.66      0.24 o 
 -10  -5   5        3.74        4.89      0.51 o 
  -9  -5   5        0.69        1.28      0.41 o 
  -8  -5   5        2.57        4.17      0.57 o 
  -7  -5   5     3747.27     3713.74     84.26 o 
  -6  -5   5       41.84       38.58      1.28 o 
  -5  -5   5       17.21       15.86      0.46 o 
  -4  -5   5       19.35       16.18      0.48 o 
  -3  -5   5      132.72      156.32      2.12 o 
  -2  -5   5      325.24      339.43      5.07 o 
  -1  -5   5      784.45      924.64     14.06 o 
   0  -5   5       36.08       36.66      0.70 o 
   1  -5   5     5499.61     6057.12    118.48 o 
   2  -5   5       60.11       49.22      1.00 o 
   3  -5   5        9.61        7.95      0.27 o 
   4  -5   5       20.24       19.99      0.59 o 
   5  -5   5       14.23       13.82      0.49 o 
   6  -5   5       15.44       15.36      0.59 o 
   7  -5   5       23.59       30.16      0.66 o 
   8  -5   5        0.04       -0.11      0.12 o 
   9  -5   5       31.56       28.10      0.57 o 
 -10  -4   5        0.19        0.13      0.40 o 
  -9  -4   5       51.90       60.69      1.34 o 
  -8  -4   5        9.37        8.21      0.39 o 
  -7  -4   5     1515.52     1523.32     32.31 o 
  -6  -4   5        8.31        7.94      0.56 o 
  -5  -4   5        0.74        1.36      0.17 o 
  -4  -4   5     2029.76     2550.35     45.15 o 
  -3  -4   5     1023.99     1088.71     14.18 o 
  -2  -4   5      631.89      714.70     11.90 o 
  -1  -4   5      217.86      226.44      3.26 o 
   0  -4   5       15.09       10.39      0.38 o 
   1  -4   5     1922.92     2021.54     23.08 o 
   2  -4   5        4.23        5.70      0.41 o 
   3  -4   5        6.69        8.23      0.28 o 
   4  -4   5       15.06       26.84      0.70 o 
   5  -4   5       13.96       12.49      0.46 o 
   6  -4   5        7.04        6.32      0.35 o 
   7  -4   5      216.30      222.24      3.04 o 
   8  -4   5        7.94        7.95      0.29 o 
   9  -4   5        0.04       -0.29      0.14 o 
 -10  -3   5        1.05        1.25      0.27 o 
  -9  -3   5      120.05      117.87      2.30 o 
  -8  -3   5      203.20      202.71      3.45 o 
  -7  -3   5      328.36      381.00      8.51 o 
  -6  -3   5        0.16        0.44      0.26 o 
  -5  -3   5        5.40        5.25      0.28 o 
  -4  -3   5     1573.82     1781.11     24.27 o 
  -3  -3   5       99.74      107.69      1.70 o 
  -2  -3   5     1553.27     1577.47     20.29 o 
  -1  -3   5     1231.84     1306.07     16.44 o 
   0  -3   5      354.53      311.87      3.62 o 
   1  -3   5      937.42      849.16      9.72 o 
   2  -3   5       60.90       55.78      0.84 o 
   3  -3   5        4.29        4.72      0.40 o 
   4  -3   5      650.60      668.17     15.13 o 
   5  -3   5        4.54        5.38      0.24 o 
   6  -3   5        9.79        8.71      0.47 o 
   7  -3   5        0.64        1.42      0.21 o 
   8  -3   5       28.38       28.98      0.54 o 
   9  -3   5      132.13      112.11      1.62 o 
 -10  -2   5        4.04        3.82      0.26 o 
  -9  -2   5       34.00       36.98      0.92 o 
  -8  -2   5      434.17      430.06      6.92 o 
  -7  -2   5     2672.54     2609.80     54.93 o 
  -6  -2   5        4.05        6.10      0.49 o 
  -5  -2   5       73.77       77.49      1.22 o 
  -4  -2   5     7424.17     7882.58    107.05 o 
  -3  -2   5      345.79      360.15      4.35 o 
  -2  -2   5      221.33      231.36      2.92 o 
  -1  -2   5        4.28        6.76      0.48 o 
   0  -2   5       74.23       69.50      0.87 o 
   1  -2   5     2666.66     2654.53     38.99 o 
   2  -2   5        2.92        2.41      0.11 o 
   3  -2   5       14.54       17.29      0.82 o 
   4  -2   5      301.71      271.72      6.35 o 
   5  -2   5       23.28       23.38      0.55 o 
   6  -2   5        0.30        0.56      0.18 o 
   7  -2   5        6.93        6.32      0.34 o 
   8  -2   5        0.17        0.34      0.14 o 
   9  -2   5      282.67      242.61      3.61 o 
 -10  -1   5        7.95        8.26      0.58 o 
  -9  -1   5        2.45        2.52      0.26 o 
  -8  -1   5       88.49       82.10      2.08 o 
  -7  -1   5        6.00        3.93      0.69 o 
  -6  -1   5       16.23       18.79      0.80 o 
  -5  -1   5      414.54      413.43      6.61 o 
  -4  -1   5      244.71      235.20      3.22 o 
  -3  -1   5      322.97      307.36      3.46 o 
  -2  -1   5     1141.50     1158.02     14.13 o 
  -1  -1   5      312.84      322.77      4.37 o 
   0  -1   5       53.84       49.45      0.62 o 
   1  -1   5       13.04       27.62      0.39 o 
   2  -1   5       37.23       33.71      0.64 o 
   3  -1   5       13.54       13.67      0.38 o 
   4  -1   5      334.17      312.50      5.87 o 
   5  -1   5       18.07       21.00      0.52 o 
   6  -1   5       44.93       46.33      1.61 o 
   7  -1   5       30.11       30.01      0.61 o 
   8  -1   5        4.58        4.69      0.23 o 
   9  -1   5       44.76       39.83      0.81 o 
 -10   0   5       42.60       47.59      1.55 o 
  -9   0   5       61.31       62.42      1.27 o 
  -8   0   5       29.23       30.46      1.16 o 
  -7   0   5      115.91      114.96      4.33 o 
  -6   0   5      114.34      116.12      4.22 o 
  -5   0   5      264.53      247.05      3.51 o 
  -4   0   5       18.94       15.75      0.30 o 
  -3   0   5      183.64      189.15      2.55 o 
  -2   0   5      133.92      145.15      1.80 o 
  -1   0   5      637.13      584.92      7.96 o 
   0   0   5        8.31        5.51      0.20 o 
   1   0   5        0.33        0.44      0.08 o 
   2   0   5      122.57      113.29      2.18 o 
   3   0   5       19.10       18.53      0.40 o 
   4   0   5      508.60      616.19      8.49 o 
   5   0   5       31.19       31.77      0.63 o 
   6   0   5        0.24        2.61      0.81 o 
   7   0   5        3.39        3.11      0.20 o 
   8   0   5       14.57       13.62      0.36 o 
   9   0   5       37.63       33.92      0.70 o 
 -10   1   5        3.31        3.78      0.40 o 
  -9   1   5       17.71       17.44      0.59 o 
  -8   1   5       29.39       22.33      0.75 o 
  -7   1   5      476.89      474.66     15.35 o 
  -6   1   5       35.98       30.39      1.55 o 
  -5   1   5       77.37       72.64      1.15 o 
  -4   1   5      157.60      123.67      1.65 o 
  -3   1   5       31.59       28.01      0.53 o 
  -2   1   5       11.58        9.94      0.26 o 
  -1   1   5       26.59       24.23      0.47 o 
   0   1   5       23.03       20.14      0.48 o 
   1   1   5     3875.50     4156.48     74.53 o 
   2   1   5        4.90        4.39      0.19 o 
   3   1   5        6.96        6.70      0.24 o 
   4   1   5      784.91      939.88     11.42 o 
   5   1   5        0.61        0.43      0.14 o 
   6   1   5        0.04        0.10      0.13 o 
   7   1   5        0.01        0.08      0.13 o 
   8   1   5        7.27        7.44      0.28 o 
   9   1   5       92.54       76.05      1.50 o 
 -10   2   5       68.57       71.19      2.13 o 
  -9   2   5        0.62        0.73      0.21 o 
  -8   2   5       68.61       67.06      1.24 o 
  -7   2   5      102.33       73.44      3.09 o 
  -6   2   5        3.01        2.04      0.53 o 
  -5   2   5       16.18       12.27      0.41 o 
  -4   2   5       38.89       25.90      0.48 o 
  -3   2   5       18.52       18.58      0.37 o 
  -2   2   5        1.41        1.00      0.13 o 
  -1   2   5      172.20      145.34      2.83 o 
   0   2   5        6.01        8.02      0.32 o 
   1   2   5     2035.51     2030.16     28.72 o 
   2   2   5        8.43       10.02      0.29 o 
   3   2   5       92.74       85.71      1.36 o 
   4   2   5     1440.51     1555.17     20.41 o 
   5   2   5       11.29       12.26      0.44 o 
   6   2   5        3.83        4.55      0.39 o 
   7   2   5        0.04        0.18      0.13 o 
   8   2   5        0.50        0.36      0.15 o 
 -10   3   5        4.54        2.52      0.34 o 
  -9   3   5        7.63        9.93      0.56 o 
  -8   3   5       46.55       50.89      1.02 o 
  -7   3   5      296.77      285.27      9.64 o 
  -6   3   5        9.47        8.73      0.58 o 
  -5   3   5       86.84       89.05      1.60 o 
  -4   3   5      119.31      134.37      2.19 o 
  -3   3   5       16.59       16.82      0.38 o 
  -2   3   5        0.23        2.96      0.25 o 
  -1   3   5      141.27      124.19      2.03 o 
   0   3   5        0.89        1.01      0.15 o 
   1   3   5     1929.95     1943.69     34.72 o 
   2   3   5        0.01       -0.02      0.12 o 
   3   3   5       45.35       48.22      0.84 o 
   4   3   5      172.21      181.32      2.36 o 
   5   3   5       13.90       12.70      0.42 o 
   6   3   5       30.68       28.05      0.51 o 
   7   3   5        5.55        6.33      0.26 o 
   8   3   5        0.83        0.94      0.16 o 
 -10   4   5        3.84        3.20      0.33 o 
  -9   4   5        1.59        2.89      0.28 o 
  -8   4   5       38.07       38.53      0.85 o 
  -7   4   5       64.05       78.05      3.31 o 
  -6   4   5        0.11       -0.06      0.26 o 
  -5   4   5       20.08       22.14      0.63 o 
  -4   4   5       18.02       19.03      0.49 o 
  -3   4   5        3.99        4.53      0.19 o 
  -2   4   5      648.45      653.03      9.90 o 
  -1   4   5        0.22        0.27      0.27 o 
   0   4   5       17.50       20.03      0.61 o 
   1   4   5     1233.58     1112.73     16.94 o 
   2   4   5       18.68       18.26      0.76 o 
   3   4   5      212.36      224.09      2.84 o 
   4   4   5      143.46      137.93      1.96 o 
   5   4   5        4.85        4.67      0.26 o 
   6   4   5       10.76       10.52      0.31 o 
   7   4   5        2.57        2.62      0.17 o 
   8   4   5        0.02        0.23      0.17 o 
 -10   5   5       21.71       21.87      0.98 o 
  -9   5   5        3.14        2.21      0.24 o 
  -8   5   5        3.26        2.80      0.25 o 
  -7   5   5       99.48       96.25      1.90 o 
  -6   5   5        9.08        9.26      0.82 o 
  -5   5   5      177.09      190.61      5.87 o 
  -4   5   5      510.59      524.51      7.99 o 
  -3   5   5       13.50       15.28      0.44 o 
  -2   5   5      750.56      737.58     10.08 o 
  -1   5   5      424.63      412.01      5.09 o 
   0   5   5      210.96      221.08      2.70 o 
   1   5   5       23.69       19.48      0.82 o 
   2   5   5        0.22       -0.12      0.11 o 
   3   5   5      130.21      137.36      1.70 o 
   4   5   5      194.10      202.29      3.07 o 
   5   5   5        1.06        0.56      0.14 o 
   6   5   5        0.06        0.37      0.16 o 
   7   5   5        0.08       -0.01      0.18 o 
 -10   6   5       10.05        9.90      0.66 o 
  -9   6   5       11.90       13.57      0.71 o 
  -8   6   5        3.43        2.46      0.26 o 
  -7   6   5       48.56       47.75      0.93 o 
  -6   6   5        6.19        5.19      0.69 o 
  -5   6   5       75.24       73.61      2.71 o 
  -4   6   5      251.32      262.57      4.91 o 
  -3   6   5       20.59       23.55      0.61 o 
  -2   6   5      303.25      286.27      4.47 o 
  -1   6   5       77.53       72.84      1.25 o 
   0   6   5       47.23       48.22      0.92 o 
   1   6   5        9.15       14.36      0.42 o 
   2   6   5        0.64        0.73      0.14 o 
   3   6   5        0.49        0.75      0.16 o 
   4   6   5       45.47       41.51      0.80 o 
   5   6   5        7.69        7.43      0.28 o 
   6   6   5       37.97       39.25      0.78 o 
   7   6   5        0.29        0.44      0.20 o 
  -9   7   5        0.41        0.87      0.20 o 
  -8   7   5        2.98        3.31      0.29 o 
  -7   7   5       26.71       21.48      0.56 o 
  -6   7   5        8.62        9.05      0.52 o 
  -5   7   5       12.01       15.52      1.10 o 
  -4   7   5        1.59        0.71      0.43 o 
  -3   7   5       19.12       17.47      0.58 o 
  -2   7   5      162.84      202.23      3.24 o 
  -1   7   5       24.62       26.50      1.15 o 
   0   7   5       10.85        9.38      0.44 o 
   1   7   5       14.12        9.15      0.39 o 
   2   7   5        1.43        1.62      0.22 o 
   3   7   5       37.94       37.48      0.95 o 
   4   7   5       10.18       11.33      0.40 o 
   5   7   5        1.12        1.08      0.19 o 
   6   7   5        0.05       -0.14      0.17 o 
  -9   8   5       11.10       11.96      0.72 o 
  -8   8   5        0.05        0.08      0.15 o 
  -7   8   5        4.09        3.45      0.23 o 
  -6   8   5       19.02       16.23      0.47 o 
  -5   8   5      528.57      508.57      7.93 o 
  -4   8   5        3.06        3.54      0.47 o 
  -3   8   5        0.42        1.24      0.36 o 
  -2   8   5      538.18      554.82      9.40 o 
  -1   8   5       17.72       18.08      0.77 o 
   0   8   5        0.32        0.29      0.22 o 
   1   8   5       50.53       54.10      0.97 o 
   2   8   5        1.84        1.13      0.24 o 
   3   8   5       12.56       14.41      0.49 o 
   4   8   5        0.18        0.12      0.19 o 
   5   8   5        1.21        1.06      0.22 o 
   6   8   5        2.14        1.90      0.18 o 
  -8   9   5        0.22       -0.33      0.28 o 
  -7   9   5        0.71        0.12      0.13 o 
  -6   9   5       10.99        9.19      0.55 o 
  -5   9   5      109.49      125.15      1.47 o 
  -4   9   5        0.88        0.47      0.18 o 
  -3   9   5       15.16       17.59      0.65 o 
  -2   9   5      214.26      230.64      7.84 o 
  -1   9   5        7.99        7.08      0.94 o 
   0   9   5        3.30        2.09      0.26 o 
   1   9   5        4.36        2.93      1.39 o 
   2   9   5        0.00       -0.10      0.18 o 
   3   9   5        4.15        3.78      0.30 o 
   4   9   5        0.02        0.04      0.23 o 
   5   9   5        0.94        1.18      0.17 o 
  -8  10   5        0.01       -0.27      0.25 o 
  -7  10   5        0.01        0.19      0.20 o 
  -6  10   5        1.19        0.73      0.20 o 
  -5  10   5       22.76       31.47      0.77 o 
  -4  10   5        4.00        3.51      0.22 o 
  -3  10   5        0.11       -0.25      0.16 o 
  -2  10   5       50.47       55.23      1.76 o 
  -1  10   5       10.56       11.33      0.40 o 
   0  10   5        0.10        0.10      0.15 o 
   1  10   5       12.18       15.96      0.62 o 
   2  10   5        0.41        0.21      0.22 o 
   3  10   5        4.15        5.08      0.32 o 
   4  10   5        0.28        0.29      0.20 o 
  -7  11   5        2.25        1.97      0.35 o 
  -6  11   5       16.48       17.94      0.56 o 
  -5  11   5        3.14        1.71      0.23 o 
  -4  11   5        4.07        5.09      0.31 o 
  -3  11   5        0.67        0.17      0.19 o 
  -2  11   5        0.10       -0.26      0.21 o 
  -1  11   5        0.47        0.79      0.19 o 
   0  11   5        1.17        0.71      0.19 o 
   1  11   5        1.99        1.19      0.21 o 
   2  11   5        0.04       -0.07      0.18 o 
   3  11   5       19.51       15.59      1.00 o 
  -6  12   5        4.87        3.76      0.34 o 
  -5  12   5       11.79       17.77      0.49 o 
  -4  12   5        0.56        0.37      0.17 o 
  -3  12   5        1.37        1.28      0.20 o 
  -2  12   5        3.77        3.19      0.19 o 
  -1  12   5        2.56        1.78      0.24 o 
   0  12   5        0.03       -0.37      0.25 o 
   1  12   5        2.81        3.18      0.34 o 
   2  12   5        0.05        0.26      0.26 o 
  -4  13   5        0.21        0.35      0.17 o 
  -3  13   5        0.00        0.00      0.18 o 
  -2  13   5        0.00        0.18      0.20 o 
  -1  13   5        0.20       -0.13      0.19 o 
   0  13   5        0.01       -0.11      0.21 o 
  -2 -16   6       47.89       58.19      1.53 o 
  -1 -16   6        0.31        1.04      0.54 o 
   0 -16   6        1.78        1.33      0.69 o 
   1 -16   6        0.03        0.01      0.18 o 
   2 -16   6        0.46        0.34      0.18 o 
   3 -16   6       16.04       18.70      0.71 o 
   4 -16   6        4.55        4.08      0.27 o 
  -4 -15   6       10.36       13.16      0.78 o 
  -3 -15   6        1.65        1.63      0.23 o 
  -2 -15   6      914.61     1013.11     26.06 o 
  -1 -15   6        0.50        0.12      0.31 o 
   0 -15   6        0.25       -0.01      0.24 o 
   1 -15   6        7.96        9.74      0.49 o 
   2 -15   6        1.00        1.26      0.36 o 
   3 -15   6       13.24       15.49      0.76 o 
   4 -15   6        6.34        6.10      0.38 o 
   5 -15   6        0.08       -0.34      0.26 o 
  -5 -14   6        4.05        3.04      0.43 o 
  -4 -14   6        3.02        3.07      0.28 o 
  -3 -14   6       18.02       18.84      0.61 o 
  -2 -14   6      198.36      222.89      6.15 o 
  -1 -14   6        0.94        1.74      0.75 o 
   0 -14   6        2.59        2.76      0.45 o 
   1 -14   6       28.48       26.16      0.78 o 
   2 -14   6        0.92        0.32      0.20 o 
   3 -14   6        8.42       10.16      0.47 o 
   4 -14   6        2.23        2.35      0.30 o 
   5 -14   6        0.69        1.02      0.39 o 
   6 -14   6        4.99        4.42      0.50 o 
  -6 -13   6       10.46       11.98      0.44 o 
  -5 -13   6       34.43       36.52      1.03 o 
  -4 -13   6       98.11      107.18      2.17 o 
  -3 -13   6       47.96       49.54      1.30 o 
  -2 -13   6       53.10       56.63      2.91 o 
  -1 -13   6        2.55        2.92      0.23 o 
   0 -13   6        0.15       -0.07      0.18 o 
   1 -13   6        8.67        9.91      0.42 o 
   2 -13   6        2.83        1.71      0.22 o 
   3 -13   6        8.33        7.75      0.39 o 
   4 -13   6        9.60        8.74      0.33 o 
   5 -13   6        0.94        0.48      0.17 o 
   6 -13   6        3.93        2.67      0.33 o 
   7 -13   6        1.40        0.98      0.30 o 
  -7 -12   6        1.54        0.71      0.23 o 
  -6 -12   6        3.73        3.94      0.28 o 
  -5 -12   6       29.63       28.92      0.98 o 
  -4 -12   6       76.66       70.24      1.46 o 
  -3 -12   6        4.70        3.81      0.26 o 
  -2 -12   6      318.92      315.66      6.60 o 
  -1 -12   6        0.01       -0.26      0.19 o 
   0 -12   6        3.99        4.25      0.29 o 
   1 -12   6       92.28       90.77      1.61 o 
   2 -12   6        5.08        5.38      0.32 o 
   3 -12   6        0.02       -0.02      0.18 o 
   4 -12   6       16.03       15.78      0.45 o 
   5 -12   6        0.00       -0.26      0.13 o 
   6 -12   6      206.93      218.41      2.61 o 
   7 -12   6       10.42       10.26      0.43 o 
  -7 -11   6       35.49       31.55      0.73 o 
  -6 -11   6       21.59       22.44      0.67 o 
  -5 -11   6       10.90       10.74      0.43 o 
  -4 -11   6        8.64        8.88      0.45 o 
  -3 -11   6       19.35       21.30      1.35 o 
  -2 -11   6       66.26       67.32      2.07 o 
  -1 -11   6        0.52        0.67      0.20 o 
   0 -11   6       12.93       14.16      0.50 o 
   1 -11   6       52.02       56.49      1.00 o 
   2 -11   6       22.04       25.21      0.59 o 
   3 -11   6        0.09        0.85      0.56 o 
   4 -11   6      125.51      133.07      2.25 o 
   5 -11   6       26.64       28.13      0.54 o 
   6 -11   6      161.02      149.46      1.99 o 
   7 -11   6       13.58       12.67      0.42 o 
   8 -11   6        9.62        8.67      0.33 o 
  -8 -10   6        0.09        0.15      0.15 o 
  -7 -10   6       65.99       63.87      1.28 o 
  -6 -10   6        1.12        0.52      0.16 o 
  -5 -10   6      233.09      236.53      3.50 o 
  -4 -10   6        2.32        2.39      0.41 o 
  -3 -10   6        1.28        1.61      0.20 o 
  -2 -10   6      136.62      126.84      2.90 o 
  -1 -10   6        1.58        1.88      0.17 o 
   0 -10   6       73.56       76.27      1.26 o 
   1 -10   6      818.08      730.42      9.92 o 
   2 -10   6      229.18      230.85      3.09 o 
   3 -10   6      125.28      123.90      2.12 o 
   4 -10   6      185.58      191.26      3.78 o 
   5 -10   6       20.54       21.37      0.67 o 
   6 -10   6     1103.92     1145.78     13.57 o 
   7 -10   6        1.18        1.44      0.17 o 
   8 -10   6        7.32        7.05      0.36 o 
  -8  -9   6        0.61        0.37      0.18 o 
  -7  -9   6        9.74        7.64      0.50 o 
  -6  -9   6        0.14        0.10      0.12 o 
  -5  -9   6      136.06      130.35      4.52 o 
  -4  -9   6       12.18       10.65      0.63 o 
  -3  -9   6        4.79        3.67      0.22 o 
  -2  -9   6      222.69      242.87      4.38 o 
  -1  -9   6        8.28        8.94      0.28 o 
   0  -9   6       33.77       29.62      0.60 o 
   1  -9   6       42.22       63.24      1.14 o 
   2  -9   6       20.17       20.85      0.67 o 
   3  -9   6       56.69       42.95      0.98 o 
   4  -9   6        0.42        0.10      0.21 o 
   5  -9   6       57.70       59.89      1.28 o 
   6  -9   6     3908.17     4019.23     46.83 o 
   7  -9   6        4.16        4.04      0.22 o 
   8  -9   6        0.56        0.27      0.14 o 
  -9  -8   6        0.00       -0.05      0.17 o 
  -8  -8   6        5.74        6.17      0.36 o 
  -7  -8   6        0.08        0.32      0.15 o 
  -6  -8   6        0.67        1.10      0.19 o 
  -5  -8   6       39.36       43.84      1.96 o 
  -4  -8   6       13.85       14.42      0.44 o 
  -3  -8   6        1.09        1.62      0.16 o 
  -2  -8   6      359.95      378.93      4.79 o 
  -1  -8   6        0.04        0.16      0.09 o 
   0  -8   6      380.35      383.47      6.04 o 
   1  -8   6      275.33      296.78      4.75 o 
   2  -8   6      625.69      674.12     10.44 o 
   3  -8   6       10.68        9.23      0.39 o 
   4  -8   6       19.93       24.14      0.67 o 
   5  -8   6       43.09       43.43      1.30 o 
   6  -8   6     2287.78     2341.55     36.39 o 
   7  -8   6        1.40        1.49      0.17 o 
   8  -8   6       10.20        8.92      0.34 o 
   9  -8   6       29.99       38.05      0.73 o 
  -9  -7   6        0.10        0.68      0.31 o 
  -8  -7   6        0.22        0.00      0.15 o 
  -7  -7   6       34.37       34.42      0.62 o 
  -6  -7   6       12.11        9.52      0.65 o 
  -5  -7   6       29.93       30.24      0.71 o 
  -4  -7   6        3.78        3.65      0.26 o 
  -3  -7   6        4.83        6.79      0.31 o 
  -2  -7   6      233.42      269.65      3.00 o 
  -1  -7   6       22.29       21.19      0.48 o 
   0  -7   6      442.53      485.71      6.86 o 
   1  -7   6     7103.08     7991.35    110.34 o 
   2  -7   6       11.12       13.29      0.41 o 
   3  -7   6     1597.19     1595.86     28.15 o 
   4  -7   6        1.92        1.20      0.21 o 
   5  -7   6        0.36        1.18      0.30 o 
   6  -7   6        6.88        6.04      0.50 o 
   7  -7   6        0.00       -0.11      0.13 o 
   8  -7   6        4.81        4.63      0.22 o 
   9  -7   6        6.31        8.50      0.31 o 
  -9  -6   6        2.17        2.50      0.29 o 
  -8  -6   6       17.26       20.28      0.52 o 
  -7  -6   6        6.58        5.22      0.26 o 
  -6  -6   6        4.53        3.54      0.44 o 
  -5  -6   6       90.15       73.24      1.54 o 
  -4  -6   6        0.58        1.04      0.15 o 
  -3  -6   6       23.71       26.01      0.42 o 
  -2  -6   6     2221.13     2673.62     30.91 o 
  -1  -6   6        0.51        1.67      0.14 o 
   0  -6   6       64.28       90.42      1.67 o 
   1  -6   6      360.71      415.19      6.02 o 
   2  -6   6        2.21        2.32      0.22 o 
   3  -6   6      485.38      532.29      8.47 o 
   4  -6   6        4.50        2.44      0.24 o 
   5  -6   6       84.59       87.73      2.13 o 
   6  -6   6      227.43      216.25      3.31 o 
   7  -6   6        0.00        0.00      0.12 o 
   8  -6   6        3.70        4.18      0.21 o 
   9  -6   6        6.90       10.55      0.36 o 
 -10  -5   6        3.17        4.02      0.48 o 
  -9  -5   6        0.31        0.42      0.16 o 
  -8  -5   6        9.95       12.00      0.44 o 
  -7  -5   6      692.41      718.71     15.58 o 
  -6  -5   6        6.87        7.38      0.57 o 
  -5  -5   6      198.89      227.43      3.27 o 
  -4  -5   6       14.61       15.02      0.50 o 
  -3  -5   6       73.88       80.69      1.01 o 
  -2  -5   6     1565.25     1777.15     25.13 o 
  -1  -5   6       10.16       13.79      0.34 o 
   0  -5   6     1931.10     1956.27     27.90 o 
   1  -5   6      743.77      800.89     12.89 o 
   2  -5   6        3.55        4.58      0.31 o 
   3  -5   6       38.93       37.81      1.26 o 
   4  -5   6        0.00        0.32      0.14 o 
   5  -5   6      101.49      100.84      2.69 o 
   6  -5   6       94.65       93.25      1.69 o 
   7  -5   6        0.06        0.00      0.13 o 
   8  -5   6        2.69        2.17      0.17 o 
   9  -5   6       41.46       54.87      1.00 o 
 -10  -4   6        8.13        9.47      0.74 o 
  -9  -4   6        0.42        0.45      0.20 o 
  -8  -4   6        5.45        8.91      0.36 o 
  -7  -4   6     1310.74     1303.32     27.76 o 
  -6  -4   6        9.13        9.76      0.60 o 
  -5  -4   6      525.99      567.82      7.84 o 
  -4  -4   6        0.76        1.44      0.14 o 
  -3  -4   6      197.07      217.97      2.71 o 
  -2  -4   6     2614.20     2848.96     47.46 o 
  -1  -4   6      230.74      242.02      4.13 o 
   0  -4   6       63.47       83.51      1.62 o 
   1  -4   6     2681.90     2799.85     46.91 o 
   2  -4   6       14.36       14.93      0.54 o 
   3  -4   6       52.72       73.52      5.18 o 
   4  -4   6       24.56       15.44      0.48 o 
   5  -4   6       10.44       10.24      0.36 o 
   6  -4   6       10.48        8.96      0.41 o 
   7  -4   6        1.68        2.33      0.26 o 
   8  -4   6        0.18        0.11      0.13 o 
   9  -4   6       10.56       12.27      0.61 o 
 -10  -3   6        0.00        0.08      0.34 o 
  -9  -3   6       12.17       12.71      0.60 o 
  -8  -3   6      134.55      132.60      2.22 o 
  -7  -3   6      137.95      123.89      3.15 o 
  -6  -3   6       17.62       18.38      0.81 o 
  -5  -3   6     1638.38     1720.83     24.90 o 
  -4  -3   6       71.69       68.63      0.99 o 
  -3  -3   6     1625.57     1731.32     24.98 o 
  -2  -3   6     1651.49     1879.79     31.32 o 
   0  -3   6      135.91      155.75      2.03 o 
   1  -3   6        6.02        5.00      0.20 o 
   2  -3   6       10.15        8.38      0.34 o 
   3  -3   6      488.43      508.54     24.72 o 
   4  -3   6        6.40        5.86      0.36 o 
   5  -3   6       49.82       49.10      0.86 o 
   6  -3   6       14.26       12.21      0.50 o 
   7  -3   6       13.94       12.33      0.36 o 
   8  -3   6       38.42       43.23      0.70 o 
   9  -3   6        0.61        0.93      0.27 o 
 -10  -2   6       13.69       15.23      0.52 o 
  -9  -2   6       19.97       20.92      0.73 o 
  -8  -2   6     2423.20     2440.15     40.53 o 
  -7  -2   6      242.70      252.65      5.84 o 
  -6  -2   6        5.01        6.27      0.32 o 
  -5  -2   6      990.93     1055.79     14.41 o 
  -4  -2   6        8.12        8.34      0.24 o 
  -3  -2   6       46.82       50.86      0.90 o 
  -2  -2   6     2052.04     2136.28     35.54 o 
   0  -2   6     2304.19     2298.41     26.31 o 
   1  -2   6       14.75       10.83      0.31 o 
   2  -2   6       38.67       33.76      1.05 o 
   3  -2   6     1326.54     1342.82     29.88 o 
   4  -2   6        0.30        0.20      0.12 o 
   5  -2   6        6.84        7.16      0.28 o 
   6  -2   6       97.73       93.80      1.87 o 
   7  -2   6        0.81        0.73      0.15 o 
   8  -2   6      118.12      122.97      1.61 o 
   9  -2   6       14.10       13.15      0.39 o 
 -10  -1   6        0.56        0.03      0.14 o 
  -9  -1   6        8.84        7.39      1.19 o 
  -8  -1   6     2751.57     2704.21     41.66 o 
  -7  -1   6       39.70       41.43      2.07 o 
  -6  -1   6        0.10        0.41      0.17 o 
  -5  -1   6        0.30        1.56      0.28 o 
  -4  -1   6      514.23      525.38      5.63 o 
  -3  -1   6      970.76      960.29     11.17 o 
  -2  -1   6      678.24      703.73     10.77 o 
   0  -1   6      599.22      653.65      8.42 o 
   1  -1   6      210.34      177.68      2.50 o 
   2  -1   6        2.31        2.16      0.16 o 
   3  -1   6      985.22     1030.07     19.48 o 
   4  -1   6       19.48       20.81      0.47 o 
   5  -1   6       24.99       23.99      0.53 o 
   6  -1   6       76.92       65.92      1.17 o 
   7  -1   6        3.68        3.25      0.21 o 
   8  -1   6        1.61        1.86      0.17 o 
   9  -1   6        5.03        3.72      0.23 o 
 -10   0   6       42.20       42.84      1.03 o 
  -9   0   6        2.05        2.32      0.29 o 
  -8   0   6       50.03       23.76      1.00 o 
  -7   0   6       14.25       12.85      1.11 o 
  -6   0   6        1.26        0.47      0.20 o 
  -5   0   6     1557.96     1560.64     23.26 o 
  -4   0   6        8.54       10.23      0.23 o 
  -3   0   6      186.55      168.04      2.07 o 
  -2   0   6      456.57      513.86      7.90 o 
  -1   0   6        2.66        3.05      0.14 o 
   0   0   6       97.18       82.43      1.74 o 
   1   0   6        0.47        0.31      0.29 o 
   2   0   6        0.90        0.44      0.13 o 
   3   0   6      638.00      629.55      8.65 o 
   4   0   6       17.61       19.14      0.39 o 
   5   0   6       69.37       80.02      1.41 o 
   6   0   6        2.52        3.83      0.27 o 
   7   0   6       11.16       11.82      0.32 o 
   8   0   6       52.12       47.99      0.83 o 
   9   0   6        0.24        0.16      0.15 o 
 -10   1   6       41.80       43.19      1.04 o 
  -9   1   6       49.80       50.65      1.11 o 
  -8   1   6     1636.64     1585.23     21.94 o 
  -7   1   6        0.00       -0.18      0.38 o 
  -6   1   6       86.83       90.39      3.44 o 
  -5   1   6      530.14      464.78      6.40 o 
  -4   1   6       45.51       45.09      0.57 o 
  -3   1   6      356.14      347.69      4.15 o 
  -2   1   6      177.70      183.16      2.31 o 
  -1   1   6        2.33        1.38      0.13 o 
   0   1   6      108.66      130.44      2.47 o 
   1   1   6      126.82      111.73      2.15 o 
   2   1   6        0.39        0.25      0.10 o 
   3   1   6      268.90      285.62      6.40 o 
   4   1   6        9.15        7.72      0.27 o 
   5   1   6       33.18       37.94      1.26 o 
   6   1   6        0.51        0.28      0.19 o 
   7   1   6        0.83        0.79      0.15 o 
   8   1   6      232.25      207.44      2.82 o 
 -10   2   6        2.18        0.78      0.21 o 
  -9   2   6       31.32       34.98      1.25 o 
  -8   2   6      107.26      106.10      2.30 o 
  -7   2   6        3.55        3.71      0.72 o 
  -6   2   6      221.65      212.86      4.80 o 
  -5   2   6      334.10      318.07      4.45 o 
  -4   2   6        3.96        2.49      0.14 o 
  -3   2   6       10.69       11.98      0.34 o 
  -2   2   6       10.64        8.59      0.34 o 
  -1   2   6       21.78       17.18      0.42 o 
   0   2   6      410.64      502.60     10.85 o 
   1   2   6        0.16        2.81      0.22 o 
   2   2   6       17.29       15.42      0.39 o 
   3   2   6       79.72       80.24      1.25 o 
   4   2   6       40.30       40.16      0.64 o 
   5   2   6       11.93       12.53      0.45 o 
   6   2   6        0.23        0.17      0.15 o 
   7   2   6        0.27        0.76      0.14 o 
   8   2   6      113.18      115.49      2.02 o 
 -10   3   6        2.08        1.46      0.20 o 
  -9   3   6        2.63        2.21      0.25 o 
  -8   3   6        0.00       -0.40      0.20 o 
  -7   3   6       20.71       20.20      1.39 o 
  -6   3   6       63.42       60.66      1.71 o 
  -5   3   6       37.32       53.74      1.23 o 
  -4   3   6       57.30       55.85      1.06 o 
  -3   3   6      103.01      104.66      1.28 o 
  -2   3   6       18.26       18.72      0.56 o 
  -1   3   6        2.92        2.08      0.19 o 
   0   3   6       15.79       15.01      0.49 o 
   1   3   6        4.18        1.11      0.25 o 
   2   3   6       43.02       40.66      0.73 o 
   3   3   6      908.89      916.56     12.12 o 
   4   3   6      149.23      155.90      2.22 o 
   5   3   6       85.73       81.97      1.24 o 
   6   3   6        1.62        1.14      0.19 o 
   7   3   6        1.32        1.27      0.15 o 
   8   3   6        3.96        4.75      0.23 o 
 -10   4   6        9.15        7.68      0.65 o 
  -9   4   6        3.61        2.73      0.24 o 
  -8   4   6      166.24      162.64      2.54 o 
  -7   4   6        2.01        2.45      0.32 o 
  -6   4   6       37.03       38.15      1.67 o 
  -5   4   6      276.25      293.77      5.96 o 
  -4   4   6        6.33        9.35      0.37 o 
  -3   4   6        1.03        1.36      0.26 o 
  -2   4   6        1.41        0.90      0.19 o 
  -1   4   6        7.89        6.12      0.48 o 
   0   4   6    14913.49    14622.36    299.74 o 
   1   4   6        1.39        2.67      0.22 o 
   2   4   6       38.65       38.85      0.79 o 
   3   4   6        6.75        5.89      0.28 o 
   4   4   6       42.96       43.40      0.86 o 
   5   4   6       37.04       38.56      0.72 o 
   6   4   6        4.86        4.16      0.23 o 
   7   4   6        4.08        4.88      0.22 o 
 -10   5   6        3.07        2.47      0.41 o 
  -9   5   6        8.74       10.50      0.39 o 
  -8   5   6        9.12       11.41      0.42 o 
  -7   5   6        0.01       -0.08      0.13 o 
  -6   5   6        0.00       -0.60      0.33 o 
  -5   5   6      130.66      142.38      3.48 o 
  -4   5   6       15.08       12.58      0.42 o 
  -3   5   6        0.61        1.28      0.46 o 
  -2   5   6       13.87       12.89      0.40 o 
  -1   5   6       92.29       90.44      1.21 o 
   0   5   6     8992.76     9031.84     95.33 o 
   1   5   6       16.62       18.50      0.59 o 
   2   5   6        0.09        0.24      0.12 o 
   3   5   6      286.96      304.84      4.03 o 
   4   5   6        6.17        5.64      0.28 o 
   5   5   6        7.12        6.77      0.27 o 
   6   5   6        1.27        1.15      0.14 o 
   7   5   6        0.30        0.22      0.14 o 
 -10   6   6        0.78        1.12      0.33 o 
  -9   6   6        6.27        9.39      0.49 o 
  -8   6   6       32.45       30.47      0.65 o 
  -7   6   6        0.79        0.81      0.14 o 
  -6   6   6        5.63        6.07      0.33 o 
  -5   6   6      261.97      268.66      8.13 o 
  -4   6   6       24.70       21.82      0.67 o 
  -3   6   6       44.25       45.72      1.34 o 
  -2   6   6       20.63       17.20      0.54 o 
  -1   6   6       29.45       28.44      0.67 o 
   0   6   6        2.46        1.52      0.16 o 
   1   6   6        4.73        4.11      0.21 o 
   2   6   6        0.03        0.13      0.14 o 
   3   6   6      126.61      117.07      1.67 o 
   4   6   6       27.18       25.53      0.55 o 
   5   6   6       14.91       13.78      0.34 o 
   6   6   6        0.14        0.33      0.18 o 
  -9   7   6        6.08        8.29      0.65 o 
  -8   7   6       13.67       13.52      0.52 o 
  -7   7   6        0.45        0.15      0.14 o 
  -6   7   6       10.35        9.54      0.48 o 
  -5   7   6       21.76       22.84      1.33 o 
  -4   7   6       47.27       48.49      1.52 o 
  -3   7   6      422.02      424.42      6.55 o 
  -2   7   6        2.13        2.02      0.22 o 
  -1   7   6        5.59        5.29      0.41 o 
   0   7   6      196.10      172.59      2.71 o 
   1   7   6        0.01       -0.10      0.16 o 
   2   7   6        1.05        1.02      0.21 o 
   3   7   6        4.05        4.44      0.30 o 
   4   7   6        6.89        6.91      0.35 o 
   5   7   6        4.54        4.99      0.33 o 
   6   7   6        0.75        0.75      0.18 o 
  -9   8   6        1.39        1.02      0.31 o 
  -8   8   6       24.64       29.55      1.00 o 
  -7   8   6        2.15        1.70      0.23 o 
  -6   8   6        6.55        4.47      0.31 o 
  -5   8   6      184.84      192.03      2.86 o 
  -4   8   6        1.88        1.53      0.27 o 
  -3   8   6        5.44        3.11      0.74 o 
  -2   8   6       21.97       21.87      0.86 o 
  -1   8   6      160.31      178.30      4.09 o 
   0   8   6      386.94      384.39      6.66 o 
   1   8   6        0.76        0.03      0.21 o 
   2   8   6        2.78        3.16      0.34 o 
   3   8   6       13.96       14.52      0.44 o 
   4   8   6        0.74        0.71      0.18 o 
   5   8   6        3.29        3.60      0.28 o 
  -8   9   6        1.82        2.15      0.23 o 
  -7   9   6        0.08        0.00      0.17 o 
  -6   9   6        8.90        7.38      0.36 o 
  -5   9   6      155.72      157.26      1.97 o 
  -4   9   6        4.66        4.95      0.29 o 
  -3   9   6       84.76       98.67      1.94 o 
  -2   9   6        1.83        2.68      0.26 o 
  -1   9   6       47.12       48.69      1.24 o 
   0   9   6       11.65        7.90      0.65 o 
   1   9   6        0.65        0.18      0.22 o 
   2   9   6        2.29        1.84      0.44 o 
   3   9   6        1.80        1.30      0.58 o 
   4   9   6        1.28        1.75      0.21 o 
  -7  10   6        0.99        0.31      0.19 o 
  -6  10   6        2.09        1.93      0.23 o 
  -5  10   6       22.33       25.38      0.57 o 
  -4  10   6        0.36        0.02      0.17 o 
  -3  10   6        8.69       14.41      0.71 o 
  -2  10   6        8.73       10.01      0.49 o 
  -1  10   6        6.97        5.33      0.34 o 
   0  10   6        0.01       -0.07      0.19 o 
   1  10   6        0.39        0.44      0.21 o 
   2  10   6        0.11        0.21      0.32 o 
   3  10   6        0.52        0.31      0.18 o 
   4  10   6        0.43        0.23      0.13 o 
  -7  11   6        0.41        0.34      0.22 o 
  -6  11   6       23.72       22.66      0.95 o 
  -5  11   6        0.15        0.65      0.18 o 
  -4  11   6        0.03       -0.07      0.13 o 
  -3  11   6       30.93       32.98      0.81 o 
  -2  11   6        0.96        0.59      0.27 o 
  -1  11   6        0.15       -0.10      0.33 o 
   0  11   6        0.48        0.49      0.19 o 
   1  11   6        0.02       -0.32      0.16 o 
   2  11   6        0.62        0.34      0.29 o 
  -5  12   6        2.54        2.82      0.26 o 
  -4  12   6        0.29        0.44      0.28 o 
  -3  12   6        0.42        1.56      0.25 o 
  -2  12   6        1.42        0.95      0.18 o 
  -1  12   6        1.59        1.56      0.23 o 
   0  12   6        1.63        0.64      0.34 o 
   1  12   6        0.01       -0.39      0.30 o 
   0 -17   7       13.23       11.24      0.44 o 
   1 -17   7        0.85        0.66      0.19 o 
  -3 -16   7        0.08       -0.40      0.23 o 
  -2 -16   7       27.77       31.30      1.11 o 
  -1 -16   7        6.61       10.32      1.30 o 
   0 -16   7        2.27        2.06      0.27 o 
   1 -16   7        1.51        1.24      0.24 o 
   2 -16   7        4.06        3.88      0.27 o 
   3 -16   7       39.42       41.72      0.80 o 
   4 -16   7        0.59        0.39      0.18 o 
  -4 -15   7        1.11        1.00      0.37 o 
  -3 -15   7       15.88       16.08      0.81 o 
  -2 -15   7       18.26       20.41      1.04 o 
  -1 -15   7      130.02      138.17      3.04 o 
   0 -15   7       24.01       24.98      0.79 o 
   1 -15   7        0.04        0.40      0.33 o 
   2 -15   7       15.12       15.82      0.58 o 
   3 -15   7       26.83       29.75      1.06 o 
   4 -15   7        2.08        1.81      0.25 o 
   5 -15   7       19.36       20.99      0.93 o 
  -5 -14   7       11.98       10.04      0.75 o 
  -4 -14   7        3.13        2.55      0.30 o 
  -3 -14   7        0.33        0.04      0.38 o 
  -2 -14   7      372.97      403.18     11.47 o 
  -1 -14   7        0.27        0.78      0.39 o 
   0 -14   7        7.29        8.56      0.54 o 
   1 -14   7        3.01        2.80      0.30 o 
   2 -14   7        1.28        1.24      0.22 o 
   3 -14   7       25.56       30.82      1.20 o 
   4 -14   7        1.06        1.21      0.18 o 
   5 -14   7       14.83       12.55      0.54 o 
   6 -14   7        2.65        2.89      0.49 o 
  -6 -13   7        5.70        5.41      0.52 o 
  -5 -13   7       89.03       87.37      1.46 o 
  -4 -13   7       16.40       17.41      0.54 o 
  -3 -13   7       94.14       92.87      1.93 o 
  -2 -13   7        0.05        0.25      0.30 o 
  -1 -13   7        0.64       -0.47      0.42 o 
   0 -13   7       17.02       17.91      0.52 o 
   1 -13   7        1.19        0.99      0.19 o 
   2 -13   7        0.12        0.37      0.18 o 
   3 -13   7        1.71        2.69      0.44 o 
   4 -13   7        2.99        2.65      0.20 o 
   5 -13   7        5.20        5.50      0.25 o 
   6 -13   7        0.11        0.09      0.13 o 
   7 -13   7        4.20        4.96      0.28 o 
  -7 -12   7        0.00       -0.30      0.15 o 
  -6 -12   7       97.67       85.07      1.80 o 
  -5 -12   7        0.04        0.19      0.22 o 
  -4 -12   7        0.79        0.75      0.25 o 
  -3 -12   7      411.07      423.82      6.78 o 
  -2 -12   7        0.84        1.11      0.27 o 
  -1 -12   7        2.64        2.31      0.25 o 
   0 -12   7        1.26        2.48      0.24 o 
   1 -12   7        6.37        7.62      0.34 o 
   2 -12   7        4.55        5.10      0.33 o 
   3 -12   7       56.39       61.49      1.22 o 
   4 -12   7        1.38        1.13      0.17 o 
   5 -12   7        7.36        6.76      0.41 o 
   6 -12   7       20.45       25.48      0.53 o 
   7 -12   7        3.02        3.35      0.26 o 
  -7 -11   7        1.35        1.11      0.20 o 
  -6 -11   7        0.59        0.42      0.19 o 
  -5 -11   7       49.18       48.37      0.93 o 
  -4 -11   7       78.35       72.51      1.40 o 
  -3 -11   7        0.19       -0.06      0.28 o 
  -2 -11   7       22.34       25.70      0.86 o 
  -1 -11   7        0.13        0.53      0.25 o 
   0 -11   7      337.49      328.11      4.23 o 
   1 -11   7       10.85       10.41      0.37 o 
   2 -11   7       30.72       34.08      0.79 o 
   3 -11   7      109.40      106.45      1.86 o 
   4 -11   7       10.11       11.96      0.67 o 
   5 -11   7        3.91        5.90      0.76 o 
   6 -11   7       31.91       37.18      0.75 o 
   7 -11   7        3.71        3.87      0.26 o 
   8 -11   7       51.30       48.26      0.99 o 
  -8 -10   7       11.88       10.46      0.38 o 
  -7 -10   7       12.92       12.36      0.50 o 
  -6 -10   7       48.63       47.35      0.94 o 
  -5 -10   7       10.88       13.18      1.27 o 
  -4 -10   7        2.16        2.44      0.70 o 
  -3 -10   7       44.72       37.35      1.18 o 
  -2 -10   7        1.01        1.18      0.18 o 
  -1 -10   7        0.51        0.42      0.12 o 
   0 -10   7      119.57      139.29      2.43 o 
   1 -10   7       82.50       72.22      1.22 o 
   2 -10   7       54.97       66.66      1.36 o 
   3 -10   7       96.64       89.03      3.06 o 
   4 -10   7        0.02        0.27      0.32 o 
   5 -10   7      100.38      107.64      2.36 o 
   6 -10   7       15.57       15.51      0.41 o 
   7 -10   7       31.09       30.71      0.59 o 
   8 -10   7       51.86       49.11      0.91 o 
  -8  -9   7        0.01        0.20      0.18 o 
  -7  -9   7        0.09        0.07      0.17 o 
  -6  -9   7        2.42        2.25      0.21 o 
  -5  -9   7      163.96      154.44      5.24 o 
  -4  -9   7       13.54       12.55      0.52 o 
  -3  -9   7       61.52       61.45      1.04 o 
  -2  -9   7        0.15        0.36      0.12 o 
  -1  -9   7        1.39        0.80      0.12 o 
   0  -9   7      439.49      414.27      5.83 o 
   1  -9   7       60.47       61.08      1.22 o 
   2  -9   7      587.98      676.73     11.55 o 
   3  -9   7       69.29       76.13      1.55 o 
   4  -9   7       82.95       84.41      2.34 o 
   5  -9   7      210.28      224.44      3.82 o 
   6  -9   7       53.26       55.25      1.49 o 
   7  -9   7        8.69        9.07      0.39 o 
   8  -9   7        1.67        1.05      0.15 o 
  -9  -8   7        0.73        0.60      0.15 o 
  -8  -8   7        5.83        6.98      0.33 o 
  -7  -8   7        3.68        3.26      0.28 o 
  -6  -8   7        1.10        0.60      0.22 o 
  -5  -8   7       61.07       62.66      2.18 o 
  -4  -8   7        8.99       10.23      0.38 o 
  -3  -8   7       67.13       84.92      1.41 o 
  -2  -8   7        1.50        2.27      0.15 o 
  -1  -8   7       12.40       11.88      0.33 o 
   0  -8   7       25.41       24.69      0.61 o 
   1  -8   7       27.40       36.15      0.80 o 
   2  -8   7      354.08      410.56      6.48 o 
   3  -8   7      495.76      501.61      7.92 o 
   4  -8   7       59.18       57.65      1.71 o 
   5  -8   7     1198.71     1224.77     52.22 o 
   6  -8   7       43.59       49.18      0.90 o 
   7  -8   7        5.35        4.39      0.24 o 
   8  -8   7       15.39       14.98      0.38 o 
  -9  -7   7        0.07        0.42      0.18 o 
  -8  -7   7        4.15        5.23      0.46 o 
  -7  -7   7        0.39        0.09      0.12 o 
  -6  -7   7       18.11       18.30      0.90 o 
  -5  -7   7       10.09       10.02      0.34 o 
  -4  -7   7        4.38        3.88      0.27 o 
  -3  -7   7       32.51       35.29      0.53 o 
  -2  -7   7        1.01        2.02      0.13 o 
  -1  -7   7       36.91       37.66      0.79 o 
   0  -7   7     3050.26     3178.85     48.49 o 
   1  -7   7      703.57      787.42     12.09 o 
   2  -7   7     2045.26     2359.41     35.83 o 
   3  -7   7      338.96      333.03      8.05 o 
   4  -7   7        3.29        2.96      0.27 o 
   5  -7   7      120.77      126.85      4.15 o 
   6  -7   7       19.06       18.68      0.56 o 
   7  -7   7        2.54        2.30      0.19 o 
   8  -7   7        7.34        5.24      0.25 o 
   9  -7   7        4.93        7.17      0.42 o 
 -10  -6   7        2.29        2.58      0.26 o 
  -9  -6   7        2.49        2.90      0.32 o 
  -8  -6   7       15.93       12.30      0.39 o 
  -7  -6   7        1.32        1.89      0.18 o 
  -6  -6   7       27.34       19.24      0.89 o 
  -5  -6   7        0.53        0.63      0.14 o 
  -4  -6   7        2.67        2.60      0.22 o 
  -3  -6   7     2357.29     2451.62     27.64 o 
  -2  -6   7       14.22       15.20      0.32 o 
  -1  -6   7       27.70       39.93      0.66 o 
   0  -6   7      314.09      319.98      4.56 o 
   1  -6   7      940.47     1009.76     13.11 o 
   2  -6   7      276.05      440.45      9.62 o 
   3  -6   7        3.36        3.71      0.36 o 
   4  -6   7        8.08        8.42      0.38 o 
   5  -6   7     4561.58     4633.15     92.55 o 
   6  -6   7        7.59        5.64      0.30 o 
   7  -6   7        0.33        0.17      0.16 o 
   8  -6   7        0.14        0.24      0.24 o 
   9  -6   7        0.20       -0.11      0.17 o 
 -10  -5   7        0.16        0.14      0.30 o 
  -9  -5   7       10.31       12.34      1.14 o 
  -8  -5   7       10.20       10.90      0.36 o 
  -7  -5   7       14.30       11.56      0.65 o 
  -6  -5   7       41.20       34.15      1.01 o 
  -5  -5   7        2.40        2.62      0.18 o 
  -4  -5   7        0.93        0.70      0.13 o 
  -3  -5   7     3758.01     4360.68     50.48 o 
  -2  -5   7       47.25       57.28      1.20 o 
  -1  -5   7       12.86       12.69      0.36 o 
   0  -5   7      427.70      433.31      6.26 o 
   1  -5   7      660.18      659.14      9.47 o 
   2  -5   7      196.08      194.47      3.19 o 
   3  -5   7      158.07      142.45      3.49 o 
   4  -5   7       10.52       10.52      0.40 o 
   5  -5   7     4396.95     4361.30     65.99 o 
   6  -5   7        1.39        2.00      0.21 o 
   7  -5   7        0.60        0.81      0.15 o 
   8  -5   7       19.02       22.52      0.49 o 
   9  -5   7        0.04       -0.04      0.18 o 
 -10  -4   7        0.00        0.01      0.30 o 
  -9  -4   7        5.60        7.94      0.33 o 
  -8  -4   7       20.35       23.80      0.47 o 
  -7  -4   7      270.18      265.36      6.16 o 
  -6  -4   7      146.85      159.87      4.03 o 
  -5  -4   7       12.08       14.97      0.40 o 
  -4  -4   7       13.14       14.79      0.30 o 
  -3  -4   7      300.86      413.63      4.89 o 
  -2  -4   7      156.48      152.24      2.09 o 
  -1  -4   7        5.06        6.80      0.36 o 
   0  -4   7     4652.53     4735.19     86.44 o 
   1  -4   7      362.09      356.19      5.20 o 
   2  -4   7        7.30        6.84      0.40 o 
   3  -4   7       48.02       46.92      1.32 o 
   4  -4   7        4.95        4.78      0.24 o 
   5  -4   7      230.52      220.98      5.13 o 
   6  -4   7       13.32       12.64      0.42 o 
   7  -4   7        1.63        1.60      0.17 o 
   8  -4   7        0.22        0.76      0.15 o 
   9  -4   7        2.66        2.46      0.25 o 
 -10  -3   7        0.78        1.32      0.38 o 
  -9  -3   7        9.65       11.11      0.38 o 
  -8  -3   7        2.74        3.24      0.33 o 
  -7  -3   7      322.46      322.65      7.34 o 
  -6  -3   7        7.22        9.41      0.49 o 
  -5  -3   7       44.37       46.83      0.83 o 
  -4  -3   7        9.99       13.44      0.29 o 
  -3  -3   7    11012.28    12563.79    169.85 o 
  -2  -3   7       74.50       82.22      1.23 o 
  -1  -3   7      421.49      458.00      7.67 o 
   0  -3   7       78.79       83.49      1.51 o 
   1  -3   7      672.64      663.11     16.43 o 
   2  -3   7      144.09      138.70      3.38 o 
   3  -3   7       36.31       35.41      1.05 o 
   4  -3   7        1.57        1.34      0.16 o 
   5  -3   7      426.21      394.31      7.62 o 
   6  -3   7        4.23        3.13      0.27 o 
   7  -3   7        4.82        5.73      0.26 o 
   8  -3   7        8.00       10.15      0.33 o 
   9  -3   7        3.68        3.77      0.28 o 
 -10  -2   7        0.00       -0.16      0.18 o 
  -9  -2   7       45.35       47.00      0.99 o 
  -8  -2   7      418.51      429.18      5.21 o 
  -7  -2   7       37.28       33.06      1.23 o 
  -6  -2   7      140.35      130.38      2.31 o 
  -5  -2   7       15.19       14.36      0.42 o 
  -4  -2   7       65.07       75.93      1.12 o 
  -3  -2   7     8978.35     9606.50    129.17 o 
  -2  -2   7      205.78      207.64      3.13 o 
  -1  -2   7       45.81       55.56      1.81 o 
   0  -2   7       11.71       14.91      0.40 o 
   1  -2   7        6.47        5.82      0.20 o 
   2  -2   7      249.43      269.38      8.80 o 
   3  -2   7        7.48        8.06      0.41 o 
   4  -2   7        6.73        6.70      0.24 o 
   5  -2   7       68.48       74.99      1.33 o 
   6  -2   7        3.11        3.35      0.26 o 
   7  -2   7       33.42       29.37      0.56 o 
   8  -2   7       88.26      102.12      1.49 o 
   9  -2   7        1.73        1.18      0.24 o 
 -10  -1   7        1.61        2.16      0.25 o 
  -9  -1   7       47.45       48.15      0.91 o 
  -8  -1   7     1411.31     1417.22     17.30 o 
  -7  -1   7       92.94       94.60      3.73 o 
  -6  -1   7       21.63       32.80      0.78 o 
  -5  -1   7       45.41       43.32      0.65 o 
  -4  -1   7       69.25       76.08      0.99 o 
  -3  -1   7     1404.96     1602.03     18.56 o 
  -2  -1   7       94.11       96.18      1.24 o 
  -1  -1   7      211.24      221.92      3.31 o 
   0  -1   7      736.07      726.49     11.83 o 
   1  -1   7       36.71       36.60      0.87 o 
   2  -1   7      839.62      847.31     15.01 o 
   3  -1   7        2.70        2.59      0.21 o 
   4  -1   7       14.98       12.37      0.35 o 
   5  -1   7      123.92      108.49      2.07 o 
   6  -1   7        3.28        3.54      0.26 o 
   7  -1   7        0.00        0.11      0.14 o 
   8  -1   7        0.01        0.06      0.13 o 
 -10   0   7        0.17        0.08      0.19 o 
  -9   0   7       19.64       18.36      0.60 o 
  -8   0   7      503.16      485.78      5.50 o 
  -7   0   7       20.33       20.79      1.37 o 
  -6   0   7     1305.93     1283.56     23.91 o 
  -5   0   7       12.94       11.56      0.71 o 
  -4   0   7      458.74      468.05      4.78 o 
  -3   0   7     2997.93     3002.51     36.78 o 
  -2   0   7      107.55      110.43      1.41 o 
  -1   0   7       86.70       86.19      1.11 o 
   0   0   7       34.84       36.32      0.73 o 
   1   0   7       34.41       32.93      1.21 o 
   2   0   7      582.78      607.58     10.85 o 
   3   0   7        6.67        6.73      0.34 o 
   4   0   7        1.39        1.64      0.14 o 
   5   0   7       50.99       60.68      1.30 o 
   6   0   7       10.45       11.53      0.42 o 
   7   0   7       15.53       17.23      0.40 o 
   8   0   7        0.97        1.20      0.16 o 
 -10   1   7       11.78       11.37      1.15 o 
  -9   1   7       44.81       51.36      3.27 o 
  -8   1   7       38.93       31.57      1.14 o 
  -7   1   7       27.07       24.71      1.51 o 
  -6   1   7       18.41       12.65      0.79 o 
  -5   1   7        7.68        7.58      0.30 o 
  -4   1   7       67.02       62.64      0.96 o 
  -3   1   7      304.63      287.72      3.66 o 
  -2   1   7       69.98       69.00      0.99 o 
  -1   1   7       17.15       11.60      0.57 o 
   0   1   7        4.98        2.76      0.29 o 
   1   1   7        0.18        0.21      0.11 o 
   2   1   7      223.24      239.03      3.85 o 
   3   1   7        1.20        1.63      0.15 o 
   4   1   7       31.32       35.84      0.63 o 
   5   1   7       39.78       48.56      0.84 o 
   6   1   7        1.05        0.99      0.16 o 
   7   1   7       41.93       44.74      0.71 o 
   8   1   7        7.71        6.60      0.62 o 
 -10   2   7       20.27       21.93      0.62 o 
  -9   2   7      297.14      310.78      3.96 o 
  -8   2   7       21.79       21.69      0.49 o 
  -7   2   7       25.25       22.06      1.45 o 
  -6   2   7        1.57        3.17      0.74 o 
  -5   2   7       32.70       32.03      0.73 o 
  -4   2   7       60.80       57.63      0.90 o 
  -3   2   7      549.47      553.35      6.91 o 
  -2   2   7       47.69       56.33      1.06 o 
  -1   2   7       24.38       28.27      0.61 o 
   0   2   7       61.98       76.25      1.75 o 
   1   2   7       18.42       16.41      0.51 o 
   2   2   7      706.35      670.24      8.93 o 
   3   2   7       17.31       15.58      0.37 o 
   4   2   7        2.32        2.24      0.21 o 
   5   2   7        6.77        5.20      0.30 o 
   6   2   7        0.77        1.04      0.15 o 
   7   2   7        0.06        0.28      0.33 o 
   8   2   7       11.30       12.67      0.32 o 
 -10   3   7        0.19        0.09      0.32 o 
  -9   3   7       83.30       88.40      1.38 o 
  -8   3   7       41.87       38.97      0.66 o 
  -7   3   7        1.33        0.52      0.50 o 
  -6   3   7      534.83      525.70     15.09 o 
  -5   3   7        4.20        2.92      0.24 o 
  -4   3   7        0.00        0.37      0.18 o 
  -3   3   7        0.01        0.02      0.11 o 
  -2   3   7        0.43        0.17      0.17 o 
  -1   3   7      225.12      198.51      3.59 o 
   0   3   7       28.77       31.15      0.83 o 
   1   3   7        7.11        7.32      0.30 o 
   2   3   7      374.64      381.67      7.39 o 
   3   3   7        0.08        0.15      0.13 o 
   4   3   7      188.83      201.59      3.10 o 
   5   3   7       35.64       34.12      0.57 o 
   6   3   7        2.19        2.20      0.18 o 
   7   3   7        1.06        0.84      0.15 o 
 -10   4   7        0.09        0.11      0.31 o 
  -9   4   7      176.49      176.41      2.96 o 
  -8   4   7        7.46        7.13      0.34 o 
  -7   4   7        9.23        9.85      0.37 o 
  -6   4   7       25.81       34.27      1.60 o 
  -5   4   7        0.00       -0.12      0.16 o 
  -4   4   7        2.95        2.70      0.24 o 
  -3   4   7       63.83       71.70      1.18 o 
  -2   4   7        0.89        0.25      0.12 o 
  -1   4   7       39.62       41.55      1.85 o 
   0   4   7      403.57      379.11      5.10 o 
   1   4   7        0.40        0.15      0.14 o 
   2   4   7        4.46        7.62      0.29 o 
   3   4   7       45.15       46.04      0.82 o 
   4   4   7      140.04      147.07      2.03 o 
   5   4   7       30.05       30.62      0.88 o 
   6   4   7        0.00       -0.10      0.12 o 
   7   4   7       30.41       31.32      0.61 o 
 -10   5   7        1.68        1.54      0.34 o 
  -9   5   7        0.26        0.15      0.22 o 
  -8   5   7        2.31        1.87      0.28 o 
  -7   5   7       19.07       18.39      0.45 o 
  -6   5   7      133.39      140.63      4.62 o 
  -5   5   7        0.59        0.78      0.23 o 
  -4   5   7       21.45       24.60      1.08 o 
  -3   5   7        5.31        4.03      0.27 o 
  -2   5   7        1.49        1.00      0.18 o 
  -1   5   7      340.28      322.71      3.81 o 
   0   5   7      168.18      158.78      1.85 o 
   1   5   7        0.03        0.07      0.12 o 
   2   5   7      164.85      190.06      2.61 o 
   3   5   7        1.34        1.56      0.17 o 
   4   5   7        0.29        0.45      0.14 o 
   5   5   7       13.30       13.11      0.41 o 
   6   5   7        0.34        0.11      0.13 o 
   7   5   7       20.05       22.99      0.56 o 
  -9   6   7        0.71        0.31      0.21 o 
  -8   6   7        0.86        0.94      0.24 o 
  -7   6   7        8.82        9.97      0.35 o 
  -6   6   7       29.44       32.81      0.81 o 
  -5   6   7        0.01       -0.58      0.35 o 
  -4   6   7        3.71        3.30      0.24 o 
  -3   6   7        0.04       -0.08      0.18 o 
  -2   6   7        0.21       -0.23      0.17 o 
  -1   6   7      663.40      630.12      7.23 o 
   0   6   7        2.98        2.08      0.16 o 
   1   6   7       12.69       11.99      0.37 o 
   2   6   7        0.25        0.72      0.22 o 
   3   6   7       33.66       34.92      0.60 o 
   4   6   7       83.89       78.03      1.14 o 
   5   6   7        0.20        0.15      0.12 o 
   6   6   7        0.01       -0.01      0.12 o 
  -9   7   7       36.85       39.93      1.38 o 
  -8   7   7        5.70        5.31      0.34 o 
  -7   7   7        1.37        1.35      0.24 o 
  -6   7   7       31.22       33.51      0.76 o 
  -5   7   7       17.35       16.55      0.53 o 
  -4   7   7      192.58      199.95      4.64 o 
  -3   7   7       30.63       33.53      0.71 o 
  -2   7   7        0.04       -0.07      0.19 o 
  -1   7   7     2091.15     2046.60     31.42 o 
   0   7   7       16.83       15.77      0.50 o 
   1   7   7        6.77        7.05      0.34 o 
   2   7   7        6.28        7.07      0.33 o 
   3   7   7       35.66       32.82      0.61 o 
   4   7   7       45.48       40.13      0.79 o 
   5   7   7        3.01        2.42      0.25 o 
  -8   8   7        1.52        1.58      0.20 o 
  -7   8   7        0.01       -0.24      0.18 o 
  -6   8   7       28.30       27.83      0.60 o 
  -5   8   7       31.84       32.87      0.75 o 
  -4   8   7       12.37       11.26      0.43 o 
  -3   8   7        0.61        0.29      0.29 o 
  -2   8   7        0.04        0.13      0.25 o 
  -1   8   7     3113.97     3222.82     54.62 o 
   0   8   7        0.17        0.22      0.30 o 
   1   8   7        0.33        0.21      0.16 o 
   2   8   7        3.03        1.91      0.21 o 
   3   8   7        3.19        2.76      0.24 o 
   4   8   7        0.98        0.93      0.21 o 
   5   8   7        0.05       -0.13      0.14 o 
  -8   9   7        0.00       -0.07      0.16 o 
  -7   9   7        0.04       -0.05      0.16 o 
  -6   9   7       35.54       35.04      0.78 o 
  -5   9   7        1.29        1.06      0.20 o 
  -4   9   7       43.65       39.35      0.76 o 
  -3   9   7        0.05        0.01      0.17 o 
  -2   9   7       11.37       12.56      0.53 o 
  -1   9   7      262.82      222.10      4.49 o 
   0   9   7        0.49        0.12      0.20 o 
   1   9   7        1.10        0.52      0.22 o 
   2   9   7        9.74       10.58      0.42 o 
   3   9   7        7.02        6.57      0.48 o 
   4   9   7        1.83        1.90      0.17 o 
  -7  10   7        0.08        0.17      0.17 o 
  -6  10   7        6.27        4.57      0.26 o 
  -5  10   7       36.09       33.83      0.62 o 
  -4  10   7        1.73        0.86      0.17 o 
  -3  10   7        0.13       -0.04      0.24 o 
  -2  10   7        0.00        0.15      0.19 o 
  -1  10   7        1.33        0.52      0.19 o 
   0  10   7        0.46        0.41      0.20 o 
   1  10   7        0.35        0.02      0.18 o 
   2  10   7        1.59        0.76      0.19 o 
   3  10   7        1.35        0.67      0.15 o 
  -6  11   7        7.83        7.15      1.27 o 
  -5  11   7       13.98       15.55      0.54 o 
  -4  11   7        1.76        0.26      0.16 o 
  -3  11   7        1.55        1.23      0.22 o 
  -2  11   7       18.16       18.09      0.86 o 
  -1  11   7      149.51      157.29      2.87 o 
   0  11   7        0.59        0.20      0.27 o 
   1  11   7        0.23        0.07      0.29 o 
  -4  12   7        0.15        0.37      0.21 o 
  -3  12   7        0.01        0.11      0.19 o 
  -2  12   7        6.27        6.24      0.27 o 
  -1  12   7       25.59       19.62      0.62 o 
   0 -17   8        0.06        0.41      0.20 o 
   1 -17   8        1.08        1.18      0.20 o 
  -3 -16   8        0.00       -0.40      0.20 o 
  -2 -16   8        4.57        4.43      0.47 o 
  -1 -16   8      839.17      911.90     17.48 o 
   0 -16   8        0.12        0.28      0.23 o 
   1 -16   8        1.06        1.32      0.24 o 
   2 -16   8       45.17       48.23      1.43 o 
   3 -16   8       11.65       12.58      0.49 o 
   4 -16   8       23.88       23.26      0.97 o 
  -4 -15   8        0.80       -0.03      0.36 o 
  -3 -15   8        0.98        1.93      0.40 o 
  -2 -15   8       14.93       15.48      0.75 o 
  -1 -15   8      374.68      402.00     18.06 o 
   0 -15   8       15.46       17.08      0.68 o 
   1 -15   8       16.52       16.84      0.61 o 
   2 -15   8       74.12       78.60      1.60 o 
   3 -15   8       10.93       13.13      0.74 o 
   4 -15   8       17.13       14.63      0.74 o 
   5 -15   8        8.40        9.77      0.31 o 
  -5 -14   8        1.70        1.31      0.40 o 
  -4 -14   8        0.77       -0.04      0.32 o 
  -3 -14   8       65.12       64.04      2.16 o 
  -2 -14   8      263.50      261.14      7.19 o 
  -1 -14   8      244.70      242.42      5.13 o 
   0 -14   8       10.88       10.23      0.86 o 
   1 -14   8        0.14        0.21      0.26 o 
   2 -14   8       27.47       26.00      0.73 o 
   3 -14   8        4.52        4.53      0.27 o 
   4 -14   8       30.96       30.97      0.62 o 
   5 -14   8        0.64        0.36      0.26 o 
   6 -14   8        3.55        3.35      0.37 o 
  -6 -13   8        6.20        3.61      0.40 o 
  -5 -13   8        2.19        2.61      0.31 o 
  -4 -13   8       59.09       55.11      1.41 o 
  -3 -13   8       67.33       61.16      2.11 o 
  -2 -13   8       19.63       23.41      0.63 o 
  -1 -13   8      101.27      109.86      1.84 o 
   0 -13   8        8.45        8.21      0.45 o 
   1 -13   8        2.75        3.11      0.21 o 
   2 -13   8       35.61       35.83      0.66 o 
   3 -13   8        2.74        2.75      0.22 o 
   4 -13   8       48.23       43.62      0.76 o 
   5 -13   8       21.86       22.65      0.49 o 
   6 -13   8        0.46        0.42      0.18 o 
  -7 -12   8        2.88        3.80      0.35 o 
  -6 -12   8      235.57      219.95      3.35 o 
  -5 -12   8       17.80       17.35      0.54 o 
  -4 -12   8       92.62       94.01      1.67 o 
  -3 -12   8       16.44       18.85      0.56 o 
  -2 -12   8      169.85      173.05      3.93 o 
  -1 -12   8      238.07      247.40      3.48 o 
   0 -12   8        1.54        0.86      0.18 o 
   1 -12   8        9.98       10.43      0.39 o 
   2 -12   8       20.73       24.16      0.94 o 
   3 -12   8        7.53        6.62      0.37 o 
   4 -12   8       59.07       59.84      0.89 o 
   5 -12   8       12.24       15.64      0.40 o 
   6 -12   8        3.39        4.16      0.26 o 
   7 -12   8        2.59        2.96      0.23 o 
  -7 -11   8        0.17       -0.32      0.19 o 
  -6 -11   8      359.26      330.44      6.09 o 
  -5 -11   8       36.64       32.43      0.80 o 
  -4 -11   8        0.15        0.37      0.24 o 
  -3 -11   8      239.07      250.39      4.38 o 
  -2 -11   8       11.36       10.07      0.46 o 
  -1 -11   8        4.14        4.08      0.23 o 
   0 -11   8       21.72       23.45      0.51 o 
   1 -11   8       22.28       25.42      0.66 o 
   2 -11   8        0.17        0.30      0.25 o 
   3 -11   8        1.69        1.70      0.31 o 
   4 -11   8       59.21       57.35      1.15 o 
   5 -11   8       17.81       18.68      0.50 o 
   6 -11   8        5.34        5.13      0.25 o 
   7 -11   8       74.67       80.37      1.21 o 
  -8 -10   8        0.02        0.00      0.18 o 
  -7 -10   8        3.56        2.92      0.20 o 
  -6 -10   8      132.70      125.94      2.61 o 
  -5 -10   8        0.73        0.51      0.19 o 
  -4 -10   8      321.57      320.09      4.99 o 
  -3 -10   8        3.81        4.46      0.37 o 
  -2 -10   8        5.06        7.35      0.31 o 
  -1 -10   8        2.04        1.45      0.15 o 
   0 -10   8        6.73        7.58      0.31 o 
   1 -10   8       38.70       32.62      0.82 o 
   2 -10   8       60.55       62.53      1.48 o 
   3 -10   8        0.03        0.14      0.24 o 
   4 -10   8        0.08       -0.01      0.21 o 
   5 -10   8        4.56        3.24      0.39 o 
   6 -10   8       17.72       18.42      0.48 o 
   7 -10   8      145.25      139.80      2.04 o 
   8 -10   8        3.11        3.24      0.36 o 
  -8  -9   8        0.00       -0.17      0.16 o 
  -7  -9   8      101.50       89.19      1.25 o 
  -6  -9   8       62.66       63.70      1.01 o 
  -5  -9   8       11.05        9.02      0.43 o 
  -4  -9   8       18.79       12.24      0.51 o 
  -3  -9   8        1.73        1.24      0.17 o 
  -2  -9   8        2.78        3.38      0.19 o 
  -1  -9   8        0.30        0.17      0.20 o 
   0  -9   8       26.78       32.23      0.77 o 
   1  -9   8      156.78      146.48      2.53 o 
   2  -9   8       10.22        4.72      0.31 o 
   3  -9   8       37.24       38.01      1.03 o 
   4  -9   8        0.02       -0.03      0.48 o 
   5  -9   8       82.24       90.31      1.72 o 
   6  -9   8       41.27       45.19      0.83 o 
   7  -9   8       79.93       71.28      1.11 o 
   8  -9   8        0.60        0.21      0.36 o 
  -9  -8   8        6.09        8.54      0.40 o 
  -8  -8   8        0.01       -0.08      0.16 o 
  -7  -8   8        2.14        1.42      0.34 o 
  -6  -8   8        1.28        1.93      0.24 o 
  -5  -8   8       81.65       88.69      1.45 o 
  -4  -8   8      395.37      397.12      6.93 o 
  -3  -8   8        4.54        4.99      0.20 o 
  -2  -8   8        0.57        1.09      0.12 o 
  -1  -8   8      178.68      180.97      3.01 o 
   0  -8   8       11.71       12.31      0.41 o 
   1  -8   8      385.52      392.45      6.19 o 
   2  -8   8     1713.46     1842.67     28.01 o 
   3  -8   8       21.11       20.37      0.90 o 
   4  -8   8      359.81      358.08      8.31 o 
   5  -8   8       46.04       48.14      1.05 o 
   6  -8   8        0.12        1.19      0.41 o 
   7  -8   8       79.86       77.75      1.19 o 
   8  -8   8        0.40        0.25      0.11 o 
  -9  -7   8        6.30        3.75      0.26 o 
  -8  -7   8        1.17        1.31      0.29 o 
  -7  -7   8        0.49        0.25      0.18 o 
  -6  -7   8        3.01        3.73      0.49 o 
  -5  -7   8       10.45        8.91      0.34 o 
  -4  -7   8      400.72      403.97      7.04 o 
  -3  -7   8        1.40        1.23      0.12 o 
  -2  -7   8        5.23        6.62      0.21 o 
  -1  -7   8      693.11      612.47      9.46 o 
   0  -7   8      124.89      128.56      2.17 o 
   1  -7   8      171.11      210.30      3.40 o 
   2  -7   8       39.41       41.29      0.97 o 
   3  -7   8       36.70       34.27      0.75 o 
   4  -7   8       96.63       93.42      2.47 o 
   5  -7   8        1.94        1.84      0.63 o 
   6  -7   8      108.67      113.72      1.32 o 
   7  -7   8       94.92       97.60      1.36 o 
   8  -7   8        1.71        1.41      0.14 o 
 -10  -6   8        6.21        7.77      0.37 o 
  -9  -6   8        9.01       16.69      0.64 o 
  -8  -6   8        0.13       -0.17      0.14 o 
  -7  -6   8        1.55        3.09      0.27 o 
  -6  -6   8       16.52       17.43      1.61 o 
  -5  -6   8       10.25       12.46      0.38 o 
  -4  -6   8      208.66      226.81      3.60 o 
  -3  -6   8        1.99        1.62      0.13 o 
  -2  -6   8        2.78        1.14      0.14 o 
  -1  -6   8      294.44      328.83      6.36 o 
   0  -6   8      384.98      401.25      6.25 o 
   1  -6   8     2563.85     2920.83     50.57 o 
   2  -6   8     1217.48     1382.30     24.05 o 
   3  -6   8      267.38      263.47      6.25 o 
   4  -6   8       34.13       38.13      1.54 o 
   5  -6   8       59.27       60.48      1.21 o 
   6  -6   8       99.76      105.14      1.58 o 
   7  -6   8       32.39       34.15      0.73 o 
   8  -6   8        0.23        0.25      0.17 o 
 -10  -5   8        5.34        8.07      0.61 o 
  -9  -5   8        9.38       12.03      0.58 o 
  -8  -5   8        5.74        4.70      0.26 o 
  -7  -5   8        5.30       10.99      0.53 o 
  -6  -5   8        2.47        1.23      0.22 o 
  -5  -5   8        0.31        0.48      0.13 o 
  -4  -5   8       34.26       31.23      0.68 o 
  -3  -5   8        1.10        0.69      0.12 o 
  -2  -5   8       12.81       12.06      0.30 o 
  -1  -5   8      551.82      697.82     10.45 o 
   0  -5   8       20.79       18.28      0.50 o 
   1  -5   8     2536.70     2863.32     43.81 o 
   2  -5   8      103.94       81.53      2.03 o 
   3  -5   8        1.25        1.26      0.24 o 
   4  -5   8      126.42      127.16      7.29 o 
   5  -5   8       14.78       15.99      0.98 o 
   6  -5   8        2.57        2.63      0.42 o 
   7  -5   8        1.63        1.57      0.17 o 
   8  -5   8        3.01        2.95      0.18 o 
 -10  -4   8        2.66        3.84      0.28 o 
  -9  -4   8        4.09        3.83      0.36 o 
  -8  -4   8        0.03        0.18      0.16 o 
  -7  -4   8      103.95      103.19      4.09 o 
  -6  -4   8        6.49        8.46      0.87 o 
  -5  -4   8        3.69        4.09      0.22 o 
  -4  -4   8      221.76      238.78      2.80 o 
  -3  -4   8       12.95       14.91      0.35 o 
  -2  -4   8      103.11      110.18      1.65 o 
  -1  -4   8      821.90      864.26     13.99 o 
   0  -4   8      215.09      224.75      3.56 o 
   1  -4   8     2094.59     2221.58     34.89 o 
   2  -4   8      166.38      155.96      3.88 o 
   3  -4   8       12.10       11.31      0.56 o 
   4  -4   8      226.63      228.18      4.07 o 
   5  -4   8       85.93       84.22      2.03 o 
   6  -4   8       32.87       33.17      0.70 o 
   7  -4   8       21.65       24.39      0.51 o 
   8  -4   8        0.32        0.67      0.13 o 
 -10  -3   8        0.17        0.28      0.19 o 
  -9  -3   8        2.64        2.02      0.30 o 
  -8  -3   8        2.84        2.96      0.23 o 
  -7  -3   8     2133.79     2096.99     44.32 o 
  -6  -3   8       13.91       15.56      0.45 o 
  -5  -3   8        6.43        7.84      0.39 o 
  -4  -3   8       10.04        7.24      0.24 o 
  -3  -3   8        6.07        4.58      0.20 o 
  -2  -3   8      286.19      287.56      4.06 o 
  -1  -3   8       44.00       46.64      0.77 o 
   0  -3   8      445.70      455.51      7.00 o 
   1  -3   8     3164.62     3469.96     59.15 o 
   2  -3   8       42.50       40.84      1.73 o 
   3  -3   8       10.58       10.09      0.45 o 
   4  -3   8      264.93      261.77      3.99 o 
   5  -3   8        0.77        1.00      0.22 o 
   6  -3   8       21.87       24.16      0.58 o 
   7  -3   8        4.97        7.12      0.28 o 
   8  -3   8        0.00        0.04      0.12 o 
 -10  -2   8        2.58        3.62      0.30 o 
  -9  -2   8       45.20       46.29      1.08 o 
  -8  -2   8        1.49        1.24      0.18 o 
  -7  -2   8     1616.17     1621.55     34.40 o 
  -6  -2   8        2.06        2.07      0.21 o 
  -5  -2   8       21.65       21.62      0.61 o 
  -4  -2   8     2294.94     2585.53     25.87 o 
  -3  -2   8      280.79      295.84      3.48 o 
  -2  -2   8       94.60      103.49      1.65 o 
  -1  -2   8      112.07      144.65      2.09 o 
   0  -2   8        7.02        6.70      0.24 o 
   1  -2   8     2169.19     2273.23     48.87 o 
   2  -2   8       74.70       64.22      1.33 o 
   3  -2   8        3.92        4.49      0.33 o 
   4  -2   8      338.23      344.21      5.17 o 
   5  -2   8        5.80        4.18      0.31 o 
   6  -2   8        0.63        0.85      0.24 o 
   7  -2   8       81.96       84.56      1.28 o 
   8  -2   8        0.00        0.13      0.12 o 
 -10  -1   8        4.07        4.18      0.32 o 
  -9  -1   8       75.60       72.20      1.47 o 
  -8  -1   8       91.15       91.19      1.45 o 
  -7  -1   8        4.69        7.07      0.92 o 
  -6  -1   8        0.96        0.65      0.17 o 
  -5  -1   8        7.81        7.32      0.25 o 
  -4  -1   8     1140.01     1352.45     13.56 o 
  -3  -1   8      182.14      193.33      2.34 o 
  -2  -1   8      327.10      331.83      4.17 o 
  -1  -1   8      154.45      133.43      1.75 o 
   0  -1   8       88.07       74.72      1.59 o 
   1  -1   8      121.93      108.43      2.57 o 
   2  -1   8        4.51        5.75      0.29 o 
   3  -1   8        1.09        1.25      0.13 o 
   4  -1   8        5.23        5.62      0.28 o 
   5  -1   8       22.11       24.23      0.70 o 
   6  -1   8        5.51        4.32      0.22 o 
   7  -1   8        2.13        1.96      0.18 o 
   8  -1   8       11.29       12.74      0.38 o 
 -10   0   8        1.20        0.97      0.26 o 
  -9   0   8       29.70       30.27      0.83 o 
  -8   0   8      454.72      466.76      6.56 o 
  -7   0   8     1571.66     1567.35     48.59 o 
  -6   0   8       28.10       30.36      0.60 o 
  -5   0   8       34.88       33.82      0.62 o 
  -4   0   8     1333.20     1446.09     14.47 o 
  -3   0   8      105.35      112.29      1.55 o 
  -2   0   8       91.92      101.68      1.39 o 
  -1   0   8        1.30        4.07      0.17 o 
   0   0   8      351.12      332.23      5.05 o 
   1   0   8      645.04      655.45     22.34 o 
   2   0   8       25.55       21.59      0.57 o 
   3   0   8        0.04        0.17      0.09 o 
   4   0   8       92.83       74.47      1.08 o 
   5   0   8        1.78        1.64      0.20 o 
   6   0   8        0.03        0.19      0.15 o 
   7   0   8        3.47        4.15      0.23 o 
   8   0   8        0.24        0.61      0.19 o 
 -10   1   8        2.92        2.85      0.28 o 
  -9   1   8       15.30       15.99      0.61 o 
  -8   1   8      287.82      289.21      3.74 o 
  -7   1   8       76.01       88.22      3.54 o 
  -6   1   8        9.99        9.41      0.37 o 
  -5   1   8       62.95       57.82      0.93 o 
  -4   1   8     2341.30     2450.43     27.99 o 
  -3   1   8       61.20       63.93      0.90 o 
  -2   1   8      169.23      165.32      2.35 o 
  -1   1   8       35.00       35.50      0.63 o 
   0   1   8       59.65       59.54      1.27 o 
   1   1   8       30.69       30.53      0.89 o 
   2   1   8        7.25        9.06      0.27 o 
   3   1   8        2.63        2.98      0.17 o 
   4   1   8        8.56        8.15      0.56 o 
   5   1   8        0.01       -0.06      0.18 o 
   6   1   8       19.44       19.80      0.47 o 
   7   1   8       28.84       31.79      0.60 o 
   8   1   8        0.19        0.16      0.17 o 
 -10   2   8       48.23       52.62      1.17 o 
  -9   2   8      127.43      132.10      2.34 o 
  -8   2   8        0.28       -0.27      0.21 o 
  -7   2   8       74.68       65.64      2.73 o 
  -6   2   8       42.77       42.05      1.42 o 
  -5   2   8       13.13       12.73      0.58 o 
  -4   2   8      166.40      194.29      2.81 o 
  -3   2   8       64.25       64.08      1.07 o 
  -2   2   8       64.10       71.48      1.15 o 
  -1   2   8       47.29       41.77      0.85 o 
   0   2   8        0.11        0.33      0.19 o 
   1   2   8       72.02       71.86      1.25 o 
   2   2   8        3.33        4.72      0.24 o 
   3   2   8        0.58        0.32      0.14 o 
   4   2   8       84.01      104.30      1.51 o 
   5   2   8        0.78        0.68      0.15 o 
   6   2   8        0.28        0.25      0.13 o 
   7   2   8        0.15        0.17      0.18 o 
 -10   3   8       16.25       17.37      0.80 o 
  -9   3   8       69.74       73.60      1.44 o 
  -8   3   8       32.38       33.74      0.75 o 
  -7   3   8      187.01      168.41      2.83 o 
  -6   3   8        2.00        2.33      0.28 o 
  -5   3   8       12.26       11.43      0.46 o 
  -4   3   8      231.02      221.86      3.58 o 
  -3   3   8       19.86       22.25      0.41 o 
  -2   3   8        9.18        8.79      0.32 o 
  -1   3   8       13.20       11.47      0.38 o 
   0   3   8        9.32        7.30      0.31 o 
   1   3   8       30.12       41.13      1.16 o 
   2   3   8       10.28        8.90      0.33 o 
   3   3   8        0.26        0.22      0.17 o 
   4   3   8       46.29       49.80      0.87 o 
   5   3   8        3.34        3.22      0.18 o 
   6   3   8        1.09        1.56      0.16 o 
   7   3   8        0.13        0.07      0.14 o 
 -10   4   8        8.17        9.26      0.63 o 
  -9   4   8        0.01        0.38      0.21 o 
  -8   4   8       88.21       93.43      1.49 o 
  -7   4   8       16.00       11.28      0.57 o 
  -6   4   8        0.14        0.02      0.41 o 
  -5   4   8        9.80        9.95      0.42 o 
  -4   4   8       15.76       10.82      0.64 o 
  -3   4   8        6.61        5.04      0.27 o 
  -2   4   8        2.92        2.17      0.15 o 
  -1   4   8       27.72       23.82      0.53 o 
   0   4   8        2.41        2.44      0.20 o 
   1   4   8      166.14      159.78      2.40 o 
   2   4   8        1.37        1.19      0.20 o 
   3   4   8       13.20       14.74      0.38 o 
   4   4   8      281.70      289.65      3.30 o 
   5   4   8        0.00       -0.16      0.13 o 
   6   4   8        3.35        3.28      0.29 o 
  -9   5   8        1.71        3.40      0.30 o 
  -8   5   8        5.80        5.52      0.41 o 
  -7   5   8       31.09       28.58      1.21 o 
  -6   5   8        0.77        0.29      0.20 o 
  -5   5   8        0.35        0.09      0.22 o 
  -4   5   8        2.77        2.67      0.62 o 
  -3   5   8        2.55        3.49      0.27 o 
  -2   5   8       18.84       22.68      0.53 o 
  -1   5   8       50.82       43.41      0.70 o 
   0   5   8        2.80        2.78      0.17 o 
   1   5   8      246.27      236.58      3.19 o 
   2   5   8        0.01       -0.10      0.13 o 
   3   5   8       16.99       16.15      0.36 o 
   4   5   8      105.40       96.60      1.25 o 
   5   5   8        0.50        0.12      0.13 o 
   6   5   8        3.61        2.36      0.17 o 
  -9   6   8        1.18        1.76      0.25 o 
  -8   6   8        1.64        1.23      0.28 o 
  -7   6   8       45.62       50.72      1.08 o 
  -6   6   8        0.00       -0.19      0.19 o 
  -5   6   8        5.89        7.55      0.29 o 
  -4   6   8        0.44        0.08      0.19 o 
  -3   6   8        0.66        0.56      0.18 o 
  -2   6   8       28.63       32.13      0.93 o 
  -1   6   8       13.98       14.36      0.53 o 
   0   6   8        1.10        1.11      0.16 o 
   1   6   8       47.93       36.19      0.61 o 
   2   6   8        0.00       -0.14      0.12 o 
   3   6   8       24.51       24.38      0.47 o 
   4   6   8        4.78        4.05      0.22 o 
   5   6   8        0.12        0.26      0.14 o 
  -9   7   8        4.86        4.71      0.28 o 
  -8   7   8        0.33       -0.08      0.19 o 
  -7   7   8       10.59       10.48      0.42 o 
  -6   7   8        0.02       -0.30      0.17 o 
  -5   7   8       14.18        9.64      0.41 o 
  -4   7   8       69.31       70.63      1.20 o 
  -3   7   8        2.78        2.77      0.22 o 
  -2   7   8       10.14       10.68      0.74 o 
  -1   7   8      120.20      135.90      3.29 o 
   0   7   8       37.45       44.62      0.82 o 
   1   7   8       30.99       35.82      0.64 o 
   2   7   8        0.31       -0.11      0.14 o 
   3   7   8       42.34       42.39      0.71 o 
   4   7   8       41.53       37.97      0.71 o 
   5   7   8        0.10        0.14      0.15 o 
  -8   8   8        0.39        1.06      0.25 o 
  -7   8   8       16.32       17.90      0.58 o 
  -6   8   8        0.08        0.13      0.15 o 
  -5   8   8       13.78       13.25      0.50 o 
  -4   8   8       30.66       31.34      0.80 o 
  -3   8   8        2.12        1.51      0.16 o 
  -2   8   8        9.80        8.67      0.87 o 
  -1   8   8       71.34       65.26      1.30 o 
   0   8   8       12.40       12.18      0.67 o 
   1   8   8        6.54       10.40      0.37 o 
   2   8   8        1.81        2.26      0.21 o 
   3   8   8        8.20        6.95      0.45 o 
   4   8   8       15.60       11.37      0.38 o 
  -7   9   8        4.38        2.36      0.30 o 
  -6   9   8        0.00       -0.10      0.17 o 
  -5   9   8        0.67        0.82      0.22 o 
  -4   9   8        0.00        0.29      0.23 o 
  -3   9   8        3.12        2.56      0.26 o 
  -2   9   8      111.59      103.34      1.78 o 
  -1   9   8        0.00        0.56      0.22 o 
   0   9   8        1.19        0.86      0.22 o 
   1   9   8        0.20        0.11      0.21 o 
   2   9   8        0.52        0.55      0.20 o 
   3   9   8        6.05        5.03      0.31 o 
  -6  10   8        5.64        4.43      0.28 o 
  -5  10   8       67.82       64.14      1.02 o 
  -4  10   8        0.24        0.47      0.21 o 
  -3  10   8        1.15        1.82      0.29 o 
  -2  10   8       61.35       44.47      0.98 o 
  -1  10   8        8.88        8.61      0.40 o 
   0  10   8        0.09       -0.15      0.18 o 
   1  10   8       13.38       12.57      1.05 o 
   2  10   8        1.82        0.83      0.15 o 
  -5  11   8       31.50       35.76      1.10 o 
  -4  11   8        0.90        0.05      0.19 o 
  -3  11   8        1.02        1.30      0.21 o 
  -2  11   8      154.73      164.03      2.95 o 
  -1  11   8        0.37        0.50      0.29 o 
   0  11   8        1.00        0.06      0.30 o 
   0 -17   9        0.03        0.40      0.47 o 
   1 -17   9        1.04        0.78      0.19 o 
  -3 -16   9        0.04       -0.46      0.23 o 
  -2 -16   9       19.56       17.07      0.70 o 
  -1 -16   9       28.92       31.11      1.01 o 
   0 -16   9        8.42        6.40      0.47 o 
   1 -16   9        7.40        8.16      0.57 o 
   2 -16   9        6.08        6.12      0.48 o 
   3 -16   9       17.68       15.34      0.52 o 
   4 -16   9       46.64       43.54      1.07 o 
  -4 -15   9        0.85       -0.07      0.26 o 
  -3 -15   9        2.26        1.09      0.37 o 
  -2 -15   9       12.91       10.28      1.03 o 
  -1 -15   9      245.67      244.04      7.41 o 
   0 -15   9        6.05        6.31      0.37 o 
   1 -15   9       81.90       79.99      1.94 o 
   2 -15   9        3.62        3.86      0.25 o 
   3 -15   9        0.99        1.06      0.22 o 
   4 -15   9       11.04       11.56      0.56 o 
   5 -15   9        2.45        2.07      0.20 o 
  -5 -14   9        4.27        4.31      0.38 o 
  -4 -14   9        2.02        0.94      0.37 o 
  -3 -14   9        3.73        3.28      0.50 o 
  -2 -14   9       60.15       59.15      2.37 o 
  -1 -14   9        2.79        3.34      0.65 o 
   0 -14   9        1.40        1.34      0.24 o 
   1 -14   9        1.57        0.77      0.16 o 
   2 -14   9        4.47        2.80      0.26 o 
   3 -14   9       49.63       46.58      0.88 o 
   4 -14   9       33.86       32.90      0.74 o 
   5 -14   9        1.67        1.61      0.22 o 
   6 -14   9       12.29       11.46      0.68 o 
  -6 -13   9        0.00        0.13      0.23 o 
  -5 -13   9       14.10        9.93      0.78 o 
  -4 -13   9       24.85       25.15      1.17 o 
  -3 -13   9        1.17        0.12      0.41 o 
  -2 -13   9     2903.98     2986.42     49.58 o 
  -1 -13   9        4.35        4.45      0.34 o 
   0 -13   9        9.04        8.24      0.34 o 
   1 -13   9       34.46       35.72      0.57 o 
   2 -13   9        4.08        3.55      0.23 o 
   3 -13   9       59.87       54.60      0.93 o 
   4 -13   9        9.91        7.55      0.51 o 
   5 -13   9        1.21        0.54      0.16 o 
   6 -13   9       51.89       57.77      0.95 o 
  -7 -12   9        3.84        3.69      0.35 o 
  -6 -12   9       23.74       25.21      0.80 o 
  -5 -12   9        4.20        3.75      0.40 o 
  -4 -12   9       86.46       86.56      2.03 o 
  -3 -12   9       90.25       84.41      1.45 o 
  -2 -12   9     1855.03     1970.84     25.62 o 
  -1 -12   9        1.55        0.69      0.38 o 
   0 -12   9        5.66        5.21      0.33 o 
   1 -12   9       63.36       72.45      1.83 o 
   2 -12   9        0.37        0.17      0.16 o 
   3 -12   9       51.20       47.33      0.84 o 
   4 -12   9       48.59       53.80      0.90 o 
   5 -12   9        0.10        0.07      0.15 o 
   6 -12   9       16.51       16.89      0.38 o 
   7 -12   9        1.33        1.45      0.24 o 
  -7 -11   9       55.44       54.30      1.40 o 
  -6 -11   9       37.91       36.64      0.80 o 
  -5 -11   9       95.63       90.56      1.61 o 
  -4 -11   9      414.39      427.14     11.63 o 
  -3 -11   9      160.66      160.76      2.90 o 
  -2 -11   9       53.92       51.76      0.95 o 
  -1 -11   9        5.66        4.42      0.27 o 
   0 -11   9        1.43        1.28      0.20 o 
   1 -11   9      113.81      119.97      2.46 o 
   2 -11   9        1.50        2.33      0.43 o 
   3 -11   9       53.70       56.24      1.40 o 
   4 -11   9        9.42        6.73      0.33 o 
   5 -11   9        0.59        0.46      0.16 o 
   6 -11   9        2.23        2.99      0.21 o 
   7 -11   9        0.02        0.08      0.18 o 
  -8 -10   9        0.07        0.39      0.32 o 
  -7 -10   9       13.74       11.76      0.42 o 
  -6 -10   9        4.60        3.74      0.48 o 
  -5 -10   9      243.29      238.79      3.01 o 
  -4 -10   9       71.62       74.96      1.61 o 
  -3 -10   9       25.77       26.79      0.77 o 
  -2 -10   9      676.03      673.16     10.35 o 
  -1 -10   9        0.09        0.28      0.12 o 
   0 -10   9        2.39        2.59      0.26 o 
   1 -10   9       42.01       48.30      1.26 o 
   2 -10   9        0.55        1.34      0.33 o 
   3 -10   9       29.65       28.86      0.90 o 
   4 -10   9       83.48       95.83      2.73 o 
   5 -10   9        0.01       -0.28      0.14 o 
   6 -10   9       28.33       31.28      0.66 o 
   7 -10   9        0.00        0.00      0.14 o 
  -8  -9   9        0.00       -0.15      0.19 o 
  -7  -9   9       51.76       40.54      1.03 o 
  -6  -9   9       55.67       51.63      0.94 o 
  -5  -9   9       58.07       70.25      1.21 o 
  -4  -9   9       83.75       87.73      1.81 o 
  -3  -9   9       16.14       18.94      0.59 o 
  -2  -9   9      584.36      570.44      7.14 o 
  -1  -9   9        0.01        0.14      0.14 o 
   0  -9   9       32.35       30.88      0.75 o 
   1  -9   9      130.61      120.60      2.14 o 
   2  -9   9        0.13        0.13      0.21 o 
   3  -9   9        1.73        1.10      0.40 o 
   4  -9   9       91.48      106.65      2.44 o 
   5  -9   9       22.34       23.48      0.58 o 
   6  -9   9      212.29      208.24      2.64 o 
   7  -9   9        6.30        5.89      0.30 o 
   8  -9   9        3.17        4.35      0.34 o 
  -9  -8   9        0.06        0.37      0.28 o 
  -8  -8   9        1.20        1.42      0.18 o 
  -7  -8   9      424.58      360.70      4.20 o 
  -6  -8   9        0.19        0.21      0.12 o 
  -5  -8   9      289.45      311.78      4.48 o 
  -4  -8   9        1.31        0.19      0.20 o 
  -3  -8   9        2.93        1.45      0.15 o 
  -2  -8   9       91.64       82.85      1.32 o 
  -1  -8   9        1.20        2.10      0.21 o 
   0  -8   9       57.39       67.57      1.29 o 
   1  -8   9      767.96      697.34     10.76 o 
   2  -8   9       59.73       71.83      2.56 o 
   3  -8   9      120.17      122.85      2.67 o 
   4  -8   9       61.72       61.04      2.80 o 
   5  -8   9        1.40        1.14      0.47 o 
   6  -8   9      374.55      420.26      4.55 o 
   7  -8   9        0.78        0.65      0.17 o 
   8  -8   9        5.34        5.14      0.32 o 
  -9  -7   9        0.42        0.28      0.16 o 
  -8  -7   9        0.51        0.30      0.15 o 
  -7  -7   9        1.31        0.16      0.16 o 
  -6  -7   9        0.01        0.09      0.27 o 
  -5  -7   9      491.26      497.77      6.99 o 
  -4  -7   9       65.65       65.44      1.22 o 
  -3  -7   9        0.85        2.04      0.15 o 
  -2  -7   9       70.77       74.83      1.24 o 
  -1  -7   9       21.14       17.77      0.49 o 
   0  -7   9       67.76       53.58      1.04 o 
   1  -7   9      543.24      589.75     10.46 o 
   2  -7   9      144.85      147.22      3.84 o 
   3  -7   9       33.36       29.33      1.40 o 
   4  -7   9       22.91       28.26      1.71 o 
   5  -7   9       87.33       88.12      1.35 o 
   6  -7   9     2465.75     2547.82     34.44 o 
   7  -7   9       10.48       11.53      0.40 o 
   8  -7   9        0.00        0.10      0.17 o 
  -9  -6   9        0.09        0.11      0.17 o 
  -8  -6   9        0.08        0.09      0.19 o 
  -7  -6   9       24.62       32.88      0.76 o 
  -6  -6   9        9.13        7.72      0.44 o 
  -5  -6   9      141.74      148.64      2.26 o 
  -4  -6   9       19.34       19.80      0.44 o 
  -3  -6   9        0.32        1.11      0.12 o 
  -2  -6   9       54.47       48.01      0.85 o 
  -1  -6   9       38.38       44.11      0.78 o 
   0  -6   9      207.82      211.87      3.40 o 
   1  -6   9        3.39        0.30      0.24 o 
   2  -6   9      227.08      231.76      4.27 o 
   3  -6   9       53.17       51.39      2.93 o 
   4  -6   9       72.76       81.56      2.22 o 
   5  -6   9       10.64       10.15      0.61 o 
   6  -6   9     2053.76     2051.66     23.97 o 
   7  -6   9        3.07        3.26      0.24 o 
   8  -6   9        3.28        2.80      0.25 o 
 -10  -5   9        9.41       15.19      0.48 o 
  -9  -5   9        1.40        1.84      0.29 o 
  -8  -5   9        5.30        2.31      0.24 o 
  -7  -5   9        2.28        2.47      0.25 o 
  -6  -5   9       25.59       27.31      0.63 o 
  -5  -5   9      251.83      261.64      3.78 o 
  -4  -5   9       19.07       18.63      0.41 o 
  -3  -5   9        7.46        9.57      0.25 o 
  -2  -5   9        0.52        3.05      0.19 o 
  -1  -5   9        0.26        0.30      0.09 o 
   0  -5   9      756.20      777.32     13.62 o 
   1  -5   9     5992.59     6230.55    107.82 o 
   2  -5   9       26.44       32.30      1.60 o 
   3  -5   9     1177.23     1142.20     35.49 o 
   4  -5   9        3.81        5.11      0.37 o 
   5  -5   9        2.15        2.37      0.33 o 
   6  -5   9      111.06      102.06      1.53 o 
   7  -5   9        1.67        2.09      0.21 o 
   8  -5   9        1.40        1.00      0.21 o 
 -10  -4   9        6.13        8.46      0.41 o 
  -9  -4   9        3.66        3.49      0.39 o 
  -8  -4   9       12.91       13.05      0.46 o 
  -7  -4   9        2.20        1.70      0.41 o 
  -6  -4   9        1.35        2.25      0.22 o 
  -5  -4   9       25.36       22.78      0.43 o 
  -4  -4   9       13.26       11.83      0.29 o 
  -3  -4   9        7.90       11.72      0.35 o 
  -2  -4   9      626.26      750.39     10.19 o 
  -1  -4   9        4.73        4.83      0.18 o 
   0  -4   9       29.24       23.60      0.49 o 
   1  -4   9       31.45       47.62      1.40 o 
   3  -4   9      269.15      296.86      9.68 o 
   4  -4   9        0.58        2.03      0.21 o 
   5  -4   9       12.01       13.68      0.81 o 
   6  -4   9       69.65       72.08      1.04 o 
   7  -4   9        2.83        3.55      0.24 o 
   8  -4   9        3.40        4.73      0.33 o 
 -10  -3   9        0.15        0.22      0.19 o 
  -9  -3   9        0.42        0.43      0.24 o 
  -8  -3   9        1.09        1.44      0.22 o 
  -7  -3   9      269.54      275.17      6.39 o 
  -6  -3   9        8.84        8.43      0.41 o 
  -5  -3   9      137.53      160.25      1.97 o 
  -4  -3   9        0.07        0.03      0.09 o 
  -3  -3   9       10.08       10.80      0.30 o 
  -2  -3   9       53.77       87.18      1.24 o 
  -1  -3   9       96.42       98.77      1.50 o 
   0  -3   9      834.77      807.20     12.27 o 
   1  -3   9      768.31      881.64     25.71 o 
   3  -3   9       15.12       14.41      1.00 o 
   4  -3   9        8.85       11.46      0.75 o 
   5  -3   9       41.57       45.68      0.86 o 
   6  -3   9       84.75       84.66      1.18 o 
   7  -3   9        0.04       -0.03      0.15 o 
   8  -3   9        2.71        3.27      0.27 o 
 -10  -2   9        9.60       11.11      0.47 o 
  -9  -2   9        0.87        0.80      0.27 o 
  -8  -2   9       17.37       20.35      0.65 o 
  -7  -2   9      848.61      842.78     18.22 o 
  -6  -2   9        1.80        2.63      0.23 o 
  -5  -2   9      153.09      175.48      2.01 o 
  -4  -2   9        0.45        0.49      0.10 o 
  -3  -2   9       24.83       23.34      0.46 o 
  -2  -2   9     1626.45     1696.27     20.73 o 
  -1  -2   9        0.43        0.15      0.08 o 
   0  -2   9      594.88      648.41     12.12 o 
   1  -2   9      965.48      970.73     20.97 o 
   2  -2   9        2.84        2.16      0.37 o 
   3  -2   9        6.11        7.67      0.76 o 
   4  -2   9        3.66        4.16      0.47 o 
   5  -2   9        5.54        5.37      0.29 o 
   6  -2   9        8.47        7.17      0.28 o 
   7  -2   9        1.05        1.16      0.19 o 
   8  -2   9        0.04        0.01      0.20 o 
 -10  -1   9        0.42        0.83      0.22 o 
  -9  -1   9        2.59        2.01      0.31 o 
  -8  -1   9       15.36       12.23      0.56 o 
  -7  -1   9      160.03      162.38      5.84 o 
  -6  -1   9        4.98        4.49      0.25 o 
  -5  -1   9      550.23      580.38      6.62 o 
  -4  -1   9       10.25        9.78      0.25 o 
  -3  -1   9      385.88      409.52      5.56 o 
  -2  -1   9      131.71      150.89      2.00 o 
  -1  -1   9        0.86        1.24      0.20 o 
   0  -1   9       36.01       44.39      0.83 o 
   1  -1   9       95.61      102.34      2.48 o 
   2  -1   9       22.89       22.85      0.77 o 
   3  -1   9       31.14       28.37      0.51 o 
   4  -1   9       30.17       29.68      0.88 o 
   5  -1   9       31.72       29.37      0.81 o 
   6  -1   9        0.73        1.05      0.32 o 
   7  -1   9        3.08        3.02      0.19 o 
   8  -1   9        1.15        1.73      0.21 o 
 -10   0   9       10.32       10.07      0.47 o 
  -9   0   9        4.54        4.17      0.32 o 
  -8   0   9     1131.36     1157.51     19.37 o 
  -7   0   9      108.68      115.18      4.36 o 
  -6   0   9        0.13       -0.03      0.15 o 
  -5   0   9      115.83      114.60      1.63 o 
  -4   0   9       73.70       80.07      1.02 o 
  -3   0   9       92.04       90.80      1.26 o 
  -2   0   9      603.20      610.50      8.14 o 
  -1   0   9        0.11       -0.02      0.09 o 
   0   0   9      945.52     1006.61     17.93 o 
   1   0   9       23.59       19.99      0.55 o 
   2   0   9        1.36        1.42      0.13 o 
   3   0   9       36.84       31.85      0.60 o 
   4   0   9        1.85        1.90      0.19 o 
   5   0   9       14.20       17.16      0.74 o 
   6   0   9       58.28       57.91      0.94 o 
   7   0   9        0.35        0.13      0.12 o 
 -10   1   9        0.22       -0.13      0.19 o 
  -9   1   9        2.20        1.69      0.26 o 
  -8   1   9     2043.72     2164.06     39.48 o 
  -7   1   9       47.42       47.53      1.38 o 
  -6   1   9        5.14        6.83      0.39 o 
  -5   1   9        3.28        1.23      0.26 o 
  -4   1   9       60.49       64.43      0.95 o 
  -3   1   9       64.72       63.97      1.18 o 
  -2   1   9       77.20       86.47      1.35 o 
  -1   1   9        1.15        1.38      0.17 o 
   0   1   9      777.32      786.06     11.65 o 
   1   1   9       29.06       29.67      0.62 o 
   2   1   9        3.72        3.34      0.20 o 
   3   1   9      120.59      124.77      3.75 o 
   4   1   9        4.16        4.14      0.24 o 
   5   1   9        1.34        0.92      0.18 o 
   6   1   9       28.70       27.78      0.55 o 
   7   1   9        0.19        0.40      0.13 o 
 -10   2   9       27.01       31.72      1.33 o 
  -9   2   9        0.51        0.54      0.23 o 
  -8   2   9      219.91      231.48      3.88 o 
  -7   2   9       13.36       12.13      0.51 o 
  -6   2   9        0.02        0.04      0.20 o 
  -5   2   9      333.11      366.11      5.76 o 
  -4   2   9       76.79       75.81      1.26 o 
  -3   2   9       44.74       42.33      0.63 o 
  -2   2   9      163.02      165.37      2.14 o 
  -1   2   9        0.55        0.56      0.13 o 
   0   2   9        0.93        0.72      0.14 o 
   1   2   9        0.63        0.72      0.15 o 
   2   2   9        0.25        0.02      0.14 o 
   3   2   9       77.19       78.45      1.60 o 
   4   2   9        3.52        3.38      0.23 o 
   5   2   9        1.57        2.12      0.18 o 
   6   2   9        3.99        4.01      0.22 o 
   7   2   9        3.85        4.75      0.30 o 
 -10   3   9       50.75       54.47      1.15 o 
  -9   3   9       53.31       56.92      1.22 o 
  -8   3   9      678.84      708.01      9.45 o 
  -7   3   9        2.84        2.99      0.30 o 
  -6   3   9       47.61       49.18      1.29 o 
  -5   3   9       36.28       31.04      0.77 o 
  -4   3   9       25.79       27.85      0.72 o 
  -3   3   9       36.89       34.42      0.56 o 
  -2   3   9       13.95       17.11      0.41 o 
  -1   3   9       14.71       12.37      0.36 o 
   0   3   9       13.37        7.79      0.33 o 
   1   3   9       11.49       12.40      0.40 o 
   2   3   9        0.08       -0.02      0.16 o 
   3   3   9       31.05       34.15      0.67 o 
   4   3   9        3.18        2.84      0.19 o 
   5   3   9        6.12        5.54      0.24 o 
   6   3   9        0.08        0.08      0.14 o 
  -9   4   9       71.83       82.17      1.52 o 
  -8   4   9      325.46      368.81      5.05 o 
  -7   4   9        2.14        2.04      0.27 o 
  -6   4   9       32.57       29.04      0.60 o 
  -5   4   9        8.35        6.50      0.36 o 
  -4   4   9        3.71        2.99      0.32 o 
  -3   4   9        2.37        2.74      0.23 o 
  -2   4   9        2.59        2.77      0.18 o 
  -1   4   9        0.34        0.54      0.15 o 
   0   4   9        3.97        5.58      0.57 o 
   1   4   9        0.88        0.80      0.17 o 
   2   4   9        0.02        0.15      0.15 o 
   3   4   9        0.33        0.15      0.13 o 
   4   4   9        0.02        0.16      0.12 o 
   5   4   9        0.94        1.15      0.16 o 
   6   4   9        3.02        2.57      0.23 o 
  -9   5   9       11.02       12.30      0.51 o 
  -8   5   9        1.16        0.74      0.29 o 
  -7   5   9        5.02        4.89      0.33 o 
  -6   5   9        3.10        3.39      0.29 o 
  -5   5   9        0.77        0.06      0.20 o 
  -4   5   9        6.17        5.51      0.31 o 
  -3   5   9        1.64        0.84      0.20 o 
  -2   5   9        0.86        0.63      0.16 o 
  -1   5   9        0.01       -0.19      0.16 o 
   0   5   9       57.59       64.38      1.00 o 
   1   5   9        0.70        0.92      0.15 o 
   2   5   9        9.43        8.39      0.27 o 
   3   5   9      118.92      114.46      1.70 o 
   4   5   9        8.07        8.11      0.29 o 
   5   5   9        7.55        6.86      0.26 o 
  -9   6   9        1.28        1.25      0.21 o 
  -8   6   9       36.78       34.08      0.99 o 
  -7   6   9        1.02        0.27      0.20 o 
  -6   6   9        0.00        0.02      0.19 o 
  -5   6   9        0.64        1.04      0.33 o 
  -4   6   9        1.06        0.86      0.15 o 
  -3   6   9        0.09        0.66      0.23 o 
  -2   6   9        0.03       -0.12      0.23 o 
  -1   6   9        0.00        0.04      0.18 o 
   0   6   9      714.72      680.86      6.86 o 
   1   6   9        2.81        3.24      0.19 o 
   2   6   9        1.20        1.47      0.15 o 
   3   6   9        9.69       11.87      0.39 o 
   4   6   9       22.20       21.62      0.46 o 
   5   6   9        3.89        2.51      0.16 o 
  -8   7   9        0.29       -0.31      0.16 o 
  -7   7   9        0.00       -0.26      0.13 o 
  -6   7   9        1.57        2.01      0.32 o 
  -5   7   9       16.63       21.05      0.55 o 
  -4   7   9        2.92        2.86      0.25 o 
  -3   7   9        0.03       -0.11      0.14 o 
  -2   7   9        5.40        5.29      0.28 o 
  -1   7   9       24.50       24.28      1.07 o 
   0   7   9     1100.67     1042.57     11.15 o 
   1   7   9        1.52        1.53      0.16 o 
   2   7   9        0.05        0.03      0.12 o 
   3   7   9       53.99       51.35      1.37 o 
   4   7   9        0.75        0.29      0.13 o 
  -8   8   9        5.79        3.82      0.26 o 
  -7   8   9        0.14       -0.08      0.18 o 
  -6   8   9        0.57        0.62      0.19 o 
  -5   8   9       26.93       22.19      0.74 o 
  -4   8   9        0.73        0.85      0.27 o 
  -3   8   9       10.63        8.01      0.40 o 
  -2   8   9        0.03        0.33      0.19 o 
  -1   8   9       15.47       16.37      0.75 o 
   0   8   9       10.79       10.47      0.69 o 
   1   8   9        0.71        0.47      0.18 o 
   2   8   9        0.03       -0.07      0.17 o 
   3   8   9       50.19       41.82      0.92 o 
  -7   9   9        0.00       -0.31      0.16 o 
  -6   9   9        1.57        2.02      0.25 o 
  -5   9   9        6.32        8.21      0.38 o 
  -4   9   9        3.38        2.18      0.33 o 
  -3   9   9       38.95       33.31      0.77 o 
  -2   9   9        1.18        0.86      0.21 o 
  -1   9   9        1.72        2.26      0.27 o 
   0   9   9       24.05       25.14      0.98 o 
   1   9   9        0.34        0.04      0.18 o 
   2   9   9        0.33        0.16      0.16 o 
  -5  10   9       30.22       33.65      0.77 o 
  -4  10   9        0.86        1.18      0.33 o 
  -3  10   9        1.37        2.35      0.33 o 
  -2  10   9        7.59        7.13      0.32 o 
  -1  10   9       29.02       31.41      0.86 o 
   0  10   9       47.84       36.40      1.53 o 
   1  10   9        0.01       -0.29      0.14 o 
  -3  11   9       11.69       12.88      0.40 o 
   0 -17  10       29.07       22.15      0.59 o 
  -3 -16  10        0.08       -0.47      0.23 o 
  -2 -16  10        0.01       -0.33      0.24 o 
  -1 -16  10       35.96       36.36      0.75 o 
   0 -16  10       40.45       44.82      2.02 o 
   1 -16  10        2.50        1.88      0.35 o 
   2 -16  10        0.90        0.81      0.30 o 
   3 -16  10      119.14      100.66      2.10 o 
  -4 -15  10        0.14       -0.33      0.25 o 
  -3 -15  10        0.04       -0.56      0.28 o 
  -2 -15  10       18.76       15.86      0.94 o 
  -1 -15  10      133.81      141.79      3.06 o 
   0 -15  10        0.61        0.46      0.43 o 
   1 -15  10        1.27        1.62      0.40 o 
   2 -15  10        1.34        1.59      0.25 o 
   3 -15  10        2.70        2.13      0.21 o 
   4 -15  10        6.34        6.28      0.29 o 
  -5 -14  10        2.50        1.74      0.34 o 
  -4 -14  10        0.02       -0.39      0.29 o 
  -3 -14  10        2.07        1.59      0.43 o 
  -2 -14  10       34.29       35.68      0.85 o 
  -1 -14  10       26.85       30.67      0.78 o 
   0 -14  10       51.77       51.87      0.77 o 
   1 -14  10        0.71        1.24      0.17 o 
   2 -14  10        3.29        3.23      0.24 o 
   3 -14  10       97.41       90.37      1.44 o 
   4 -14  10        3.00        2.35      0.22 o 
   5 -14  10       17.16       15.60      0.46 o 
  -6 -13  10        1.96        1.97      0.34 o 
  -5 -13  10       96.49       85.91      1.90 o 
  -4 -13  10        7.99        6.48      0.62 o 
  -3 -13  10        7.52        7.44      0.49 o 
  -2 -13  10        5.13        5.79      0.68 o 
  -1 -13  10      180.08      186.56      2.03 o 
   0 -13  10        5.25        5.22      0.31 o 
   1 -13  10        0.35        0.06      0.20 o 
   2 -13  10       22.04       18.69      0.61 o 
   3 -13  10      174.50      161.66      2.44 o 
   4 -13  10        9.41        8.85      0.32 o 
   5 -13  10       23.04       20.66      0.48 o 
   6 -13  10        7.98       10.80      0.37 o 
  -7 -12  10        0.14        0.05      0.23 o 
  -6 -12  10        9.62       10.52      0.56 o 
  -5 -12  10       26.20       18.43      0.76 o 
  -4 -12  10       13.44       11.59      0.91 o 
  -3 -12  10       61.03       71.16      1.14 o 
  -2 -12  10     1344.43     1422.13     15.22 o 
  -1 -12  10        1.10        0.20      0.43 o 
   0 -12  10      118.61      116.29      1.61 o 
   1 -12  10        8.64        8.74      0.33 o 
   2 -12  10        4.75        5.41      0.30 o 
   3 -12  10       79.79       79.19      1.40 o 
   4 -12  10        5.86        5.22      0.31 o 
   5 -12  10       11.99       11.42      0.37 o 
   6 -12  10        5.32        4.86      0.24 o 
  -7 -11  10        1.74        1.59      0.25 o 
  -6 -11  10        6.26        6.75      0.47 o 
  -5 -11  10       46.04       43.89      0.83 o 
  -4 -11  10        8.80        8.69      0.61 o 
  -3 -11  10      392.25      415.68      8.92 o 
  -2 -11  10       35.78       33.78      1.63 o 
  -1 -11  10        3.63        3.73      0.35 o 
   0 -11  10      100.59      122.51      2.49 o 
   1 -11  10        1.20        1.12      0.29 o 
   2 -11  10       17.08       15.45      0.69 o 
   3 -11  10       70.06       71.42      1.66 o 
   4 -11  10       19.03       17.57      0.53 o 
   5 -11  10       10.76        8.92      0.31 o 
   6 -11  10        5.07        8.88      0.30 o 
   7 -11  10        2.37        3.06      0.29 o 
  -8 -10  10        3.21        2.34      0.31 o 
  -7 -10  10        0.29        1.07      0.26 o 
  -6 -10  10      115.64       85.75      1.73 o 
  -5 -10  10       11.54       11.65      0.38 o 
  -4 -10  10       80.32       83.50      2.11 o 
  -3 -10  10     1612.61     1723.95     25.21 o 
  -2 -10  10        0.83        1.40      0.40 o 
  -1 -10  10        3.75        3.02      0.20 o 
   0 -10  10       10.19        9.41      0.43 o 
   1 -10  10       10.90       12.13      0.58 o 
   2 -10  10        0.11        1.38      0.29 o 
   3 -10  10       86.80      101.91      2.15 o 
   4 -10  10       10.31       11.13      0.42 o 
   5 -10  10        1.25        0.96      0.23 o 
   6 -10  10       15.27       20.45      0.45 o 
   7 -10  10        0.38        0.10      0.17 o 
  -8  -9  10        4.59        3.92      0.43 o 
  -7  -9  10        0.01       -0.32      0.16 o 
  -6  -9  10       36.30       30.49      0.64 o 
  -5  -9  10      364.70      392.77      5.59 o 
  -4  -9  10      153.28      159.37      3.03 o 
  -3  -9  10      413.18      415.80      8.44 o 
  -2  -9  10       46.81       49.69      0.94 o 
  -1  -9  10        0.35        0.53      0.24 o 
   0  -9  10      330.07      343.52      6.51 o 
   1  -9  10        0.32        1.12      0.18 o 
   2  -9  10        0.31        0.14      0.18 o 
   3  -9  10        0.17        0.51      0.31 o 
   4  -9  10        0.33        0.00      0.19 o 
   5  -9  10        6.82        6.86      0.28 o 
   6  -9  10       12.82       15.13      0.39 o 
   7  -9  10        0.21        0.17      0.14 o 
  -9  -8  10        0.79        0.05      0.23 o 
  -8  -8  10       13.64        9.68      0.36 o 
  -7  -8  10       40.19       33.67      0.75 o 
  -6  -8  10      162.42      143.85      1.93 o 
  -5  -8  10       52.87       66.76      1.50 o 
  -4  -8  10        0.53        1.21      0.20 o 
  -3  -8  10        8.77        7.96      0.28 o 
  -2  -8  10        3.56        3.08      0.25 o 
  -1  -8  10        0.09        0.01      0.13 o 
   0  -8  10      404.21      458.99      7.20 o 
   1  -8  10       59.35       47.33      0.97 o 
   2  -8  10        0.16        0.50      0.19 o 
   3  -8  10       10.43        7.79      0.95 o 
   4  -8  10        5.83        5.39      0.37 o 
   5  -8  10      133.93      146.95      1.80 o 
   6  -8  10        4.61        4.57      0.28 o 
   7  -8  10        9.80        9.52      0.34 o 
   8  -8  10       16.31       14.30      0.54 o 
  -9  -7  10        0.02        0.28      0.31 o 
  -8  -7  10        0.17       -0.01      0.15 o 
  -7  -7  10       18.03       17.60      0.53 o 
  -6  -7  10       16.71       20.38      0.54 o 
  -5  -7  10      181.92      188.50      3.53 o 
  -4  -7  10       11.29       10.14      0.34 o 
  -3  -7  10      220.66      221.36      2.69 o 
  -2  -7  10        0.00        0.03      0.11 o 
  -1  -7  10        0.16        0.53      0.26 o 
   0  -7  10      451.60      472.07      7.35 o 
   1  -7  10       80.31       76.87      1.65 o 
   2  -7  10       90.91      112.22      2.25 o 
   3  -7  10      195.96      199.00      6.93 o 
   4  -7  10       39.64       40.29      2.09 o 
   5  -7  10       23.44       25.81      0.78 o 
   6  -7  10        0.05        0.26      0.18 o 
   7  -7  10        1.42        1.37      0.18 o 
   8  -7  10        1.82        0.65      0.19 o 
  -9  -6  10        2.66        1.29      0.23 o 
  -8  -6  10        6.44        5.82      0.33 o 
  -7  -6  10        2.09        2.01      0.24 o 
  -6  -6  10       25.84       26.67      0.63 o 
  -5  -6  10      195.83      209.97      3.10 o 
  -4  -6  10       21.65       19.15      0.44 o 
  -3  -6  10       67.80       63.82      0.91 o 
  -2  -6  10        6.36        5.59      0.28 o 
  -1  -6  10       17.24       12.89      0.35 o 
   0  -6  10      154.13      142.01      2.74 o 
   1  -6  10        4.22        5.59      0.45 o 
   2  -6  10      410.50      434.03     13.93 o 
   3  -6  10      361.30      345.18     11.32 o 
   4  -6  10       18.41       19.85      0.59 o 
   5  -6  10     1183.90     1215.87     19.75 o 
   6  -6  10       10.51       13.04      0.46 o 
   7  -6  10        3.19        3.29      0.22 o 
   8  -6  10        5.66        5.15      0.30 o 
  -9  -5  10        0.46        0.39      0.21 o 
  -8  -5  10        0.77        0.18      0.19 o 
  -7  -5  10        4.57        4.02      0.28 o 
  -6  -5  10      150.92      163.95      2.51 o 
  -5  -5  10       23.31       23.68      0.46 o 
  -4  -5  10       10.15       10.78      0.30 o 
  -3  -5  10      113.97      127.92      1.61 o 
  -2  -5  10       12.22       11.79      0.35 o 
  -1  -5  10       43.00       47.39      0.82 o 
   0  -5  10     1150.72     1105.13     23.48 o 
   1  -5  10      157.43      178.53      4.03 o 
   3  -5  10      112.20      103.77      3.88 o 
   4  -5  10       16.58       15.22      0.50 o 
   5  -5  10       11.07        9.15      0.67 o 
   6  -5  10        8.51        7.45      0.37 o 
   7  -5  10        1.77        1.78      0.19 o 
   8  -5  10        0.85        0.29      0.24 o 
 -10  -4  10        0.00       -0.14      0.16 o 
  -9  -4  10        2.13        2.58      0.46 o 
  -8  -4  10       16.64       12.26      0.45 o 
  -7  -4  10        0.47        0.36      0.15 o 
  -6  -4  10       80.84       89.41      1.50 o 
  -5  -4  10       26.60       26.08      0.45 o 
  -4  -4  10        2.49        1.90      0.14 o 
  -3  -4  10      806.67      806.60     10.98 o 
  -2  -4  10        2.56        2.80      0.18 o 
  -1  -4  10        0.09        0.74      0.11 o 
   0  -4  10     1280.52     1228.53     20.92 o 
   1  -4  10      679.94      706.37     19.83 o 
   3  -4  10       51.21       53.00      2.28 o 
   4  -4  10       15.25       13.44      0.46 o 
   5  -4  10     2068.45     2212.87     48.39 o 
   6  -4  10        3.27        4.77      0.27 o 
   7  -4  10        0.24        0.14      0.14 o 
   8  -4  10        0.02        0.05      0.18 o 
 -10  -3  10        0.02        0.01      0.20 o 
  -9  -3  10        7.95        9.30      0.35 o 
  -8  -3  10       11.49       13.05      0.46 o 
  -7  -3  10        0.67        0.40      0.15 o 
  -6  -3  10        0.14        0.92      0.20 o 
  -5  -3  10        0.20        0.21      0.11 o 
  -4  -3  10        3.41        3.43      0.18 o 
  -3  -3  10     1605.87     1831.77     24.58 o 
  -2  -3  10       27.51       28.70      0.57 o 
  -1  -3  10        5.26        5.30      0.22 o 
   0  -3  10      204.91      172.98      3.16 o 
   1  -3  10       10.15        8.13      0.76 o 
   3  -3  10       21.99       21.65      1.20 o 
   4  -3  10        4.20        4.76      0.32 o 
   5  -3  10     3490.03     3688.88     59.21 o 
   6  -3  10        0.05        0.11      0.18 o 
   7  -3  10        2.75        3.03      0.22 o 
   8  -3  10        6.39        8.32      0.42 o 
 -10  -2  10        0.12        0.19      0.18 o 
  -9  -2  10        0.72        0.60      0.17 o 
  -8  -2  10       11.19       13.77      0.54 o 
  -7  -2  10       18.02       14.01      0.46 o 
  -6  -2  10       63.75       67.33      1.08 o 
  -5  -2  10       23.07       24.50      0.44 o 
  -4  -2  10        2.99        3.28      0.14 o 
  -3  -2  10      429.18      510.97      7.22 o 
  -2  -2  10       11.82       13.33      0.35 o 
  -1  -2  10       80.39       77.56      1.20 o 
   0  -2  10     1873.73     1898.02     27.49 o 
   1  -2  10      125.06      129.76      4.20 o 
   2  -2  10       61.54       58.00      2.24 o 
   3  -2  10        0.59        1.07      0.21 o 
   4  -2  10        1.80        2.08      0.23 o 
   5  -2  10      561.46      577.17      7.48 o 
   6  -2  10        1.22        0.69      0.17 o 
   7  -2  10        1.85        1.75      0.19 o 
 -10  -1  10        0.85        0.80      0.20 o 
  -9  -1  10        1.41        1.16      0.18 o 
  -8  -1  10       13.37       13.13      0.55 o 
  -7  -1  10       98.69       95.77      1.73 o 
  -5  -1  10       20.25       22.49      0.43 o 
  -4  -1  10        0.37        0.69      0.11 o 
  -3  -1  10     1916.23     2075.23     28.69 o 
  -2  -1  10        2.83        1.85      0.18 o 
  -1  -1  10       34.96       32.82      0.61 o 
   0  -1  10       69.93       86.64      2.21 o 
   1  -1  10      186.02      177.26      3.13 o 
   2  -1  10       33.51       29.70      2.14 o 
   3  -1  10        0.88        1.18      0.24 o 
   4  -1  10        0.01        0.10      0.14 o 
   5  -1  10       89.47       87.40      1.24 o 
   6  -1  10        0.70        1.17      0.19 o 
   7  -1  10        1.53        2.19      0.20 o 
 -10   0  10        0.46        0.61      0.20 o 
  -9   0  10       13.94       13.11      0.39 o 
  -8   0  10      188.25      203.03      3.44 o 
  -7   0  10       67.18       61.07      1.20 o 
  -6   0  10       49.34       46.94      1.84 o 
  -5   0  10        1.42        1.38      0.20 o 
  -4   0  10        0.22        0.68      0.12 o 
  -3   0  10     2410.23     2652.51     31.14 o 
  -2   0  10       10.32       10.43      0.28 o 
  -1   0  10        0.64        0.84      0.11 o 
   0   0  10       11.55       16.93      0.41 o 
   1   0  10       29.85       33.67      1.02 o 
   2   0  10       39.77       40.22      0.70 o 
   3   0  10        0.32        0.07      0.14 o 
   4   0  10        0.43        0.50      0.27 o 
   5   0  10      175.17      194.38      2.64 o 
   6   0  10        0.64        0.81      0.18 o 
   7   0  10        5.65        5.52      0.34 o 
 -10   1  10        0.38        0.54      0.18 o 
  -9   1  10        2.02        2.23      0.26 o 
  -8   1  10      817.04      887.96     15.98 o 
  -7   1  10       10.19       11.23      0.52 o 
  -6   1  10        4.24        6.48      0.81 o 
  -5   1  10        6.69        6.38      0.33 o 
  -4   1  10       10.61        9.83      0.30 o 
  -3   1  10      985.53     1051.19     12.47 o 
  -2   1  10        4.77        3.99      0.22 o 
  -1   1  10        1.47        1.40      0.18 o 
   0   1  10      344.02      326.93      5.73 o 
   1   1  10        4.26        4.52      0.24 o 
   2   1  10       50.43       45.11      0.80 o 
   3   1  10        0.94        1.55      0.17 o 
   4   1  10        8.14        8.44      0.52 o 
   5   1  10       65.71       66.51      1.04 o 
   6   1  10        1.10        0.83      0.16 o 
   7   1  10        0.70        0.84      0.19 o 
 -10   2  10        0.96        0.55      0.28 o 
  -9   2  10       10.14       11.42      0.49 o 
  -8   2  10      457.70      483.68      7.68 o 
  -7   2  10        9.19       10.18      0.79 o 
  -6   2  10      401.58      410.01      6.40 o 
  -5   2  10        1.16        1.00      0.24 o 
  -4   2  10      123.92      123.69      1.60 o 
  -3   2  10      324.69      339.23      4.22 o 
  -2   2  10        7.07        6.73      0.27 o 
  -1   2  10       10.47        9.90      0.38 o 
   0   2  10       55.95       53.35      1.27 o 
   1   2  10        7.04        7.52      0.36 o 
   2   2  10       39.82       45.89      0.92 o 
   3   2  10        2.64        2.05      0.19 o 
   4   2  10        2.96        2.85      0.18 o 
   5   2  10       20.86       22.82      0.47 o 
   6   2  10        1.43        1.24      0.18 o 
  -9   3  10       32.13       32.39      0.78 o 
  -8   3  10        7.54        6.85      0.39 o 
  -7   3  10       15.69       14.91      0.54 o 
  -6   3  10       28.24       32.63      0.65 o 
  -5   3  10        7.63        8.58      0.47 o 
  -4   3  10        0.64        0.69      0.23 o 
  -3   3  10       97.97       98.61      1.32 o 
  -2   3  10        7.36        7.23      0.35 o 
  -1   3  10       12.06       13.88      0.43 o 
   0   3  10        0.75        0.85      0.25 o 
   1   3  10        3.17        2.29      0.23 o 
   2   3  10        2.90        3.15      0.21 o 
   3   3  10        0.06       -0.18      0.13 o 
   4   3  10        0.43        0.32      0.14 o 
   5   3  10        0.56        0.98      0.15 o 
   6   3  10        0.41        0.43      0.19 o 
  -9   4  10      229.92      237.80      3.80 o 
  -8   4  10       28.07       32.13      0.68 o 
  -7   4  10        0.66        0.21      0.21 o 
  -6   4  10       10.26        8.94      0.30 o 
  -5   4  10        1.34        1.28      0.28 o 
  -4   4  10        1.72        1.34      0.26 o 
  -3   4  10       51.67       51.93      0.95 o 
  -2   4  10        6.35        6.86      0.28 o 
  -1   4  10        1.42        0.90      0.20 o 
   0   4  10        3.57        4.14      0.28 o 
   1   4  10        2.96        2.20      0.18 o 
   2   4  10       62.89       62.85      0.79 o 
   3   4  10        0.62        0.79      0.13 o 
   4   4  10        1.85        1.74      0.16 o 
   5   4  10        6.48        6.42      0.30 o 
  -9   5  10       98.76      103.32      1.85 o 
  -8   5  10       28.11       30.22      0.78 o 
  -7   5  10        0.65        0.02      0.19 o 
  -6   5  10       73.05       70.38      1.29 o 
  -5   5  10       10.77        9.52      0.29 o 
  -4   5  10        0.00        0.12      0.20 o 
  -3   5  10        6.09        6.62      0.35 o 
  -2   5  10        2.83        2.79      0.21 o 
  -1   5  10        6.39        4.65      0.27 o 
   0   5  10        0.18        0.10      0.15 o 
   1   5  10        1.00        1.65      0.15 o 
   2   5  10        3.42        3.50      0.18 o 
   3   5  10        1.82        1.92      0.16 o 
   4   5  10       10.08        9.40      0.30 o 
   5   5  10        1.80        1.57      0.15 o 
  -8   6  10        8.86        8.78      0.75 o 
  -7   6  10        7.48        6.95      0.61 o 
  -6   6  10        0.01       -0.05      0.22 o 
  -5   6  10        2.06        1.70      0.19 o 
  -4   6  10        0.01        0.07      0.14 o 
  -3   6  10        1.17        1.36      0.46 o 
  -2   6  10        0.00       -0.26      0.16 o 
  -1   6  10        9.07        6.71      0.32 o 
   0   6  10       65.83       64.01      1.37 o 
   1   6  10        0.41        0.51      0.13 o 
   2   6  10        1.75        1.88      0.19 o 
   3   6  10        6.54        6.12      0.26 o 
   4   6  10       20.90       19.27      0.40 o 
  -8   7  10        0.62       -0.18      0.19 o 
  -7   7  10        4.53        3.65      0.23 o 
  -6   7  10        7.56        5.96      0.37 o 
  -5   7  10        1.33        0.48      0.23 o 
  -4   7  10        0.00       -0.32      0.16 o 
  -3   7  10        0.03        0.21      0.19 o 
  -2   7  10        0.04       -0.14      0.18 o 
  -1   7  10       39.97       37.93      0.77 o 
   0   7  10       52.31       45.83      0.92 o 
   1   7  10        1.10        0.60      0.16 o 
   2   7  10        3.71        4.01      0.20 o 
   3   7  10        2.83        2.50      0.17 o 
  -7   8  10        1.08        0.26      0.19 o 
  -6   8  10        0.97        2.31      0.22 o 
  -5   8  10        0.32       -0.24      0.21 o 
  -4   8  10        0.08        0.41      0.22 o 
  -3   8  10        0.93        1.53      0.21 o 
  -2   8  10        0.46        0.26      0.24 o 
  -1   8  10      170.80      145.11      4.46 o 
   0   8  10        0.25        0.80      0.22 o 
   1   8  10        2.02        1.95      0.24 o 
   2   8  10        0.31        0.27      0.22 o 
  -6   9  10        0.03       -0.09      0.16 o 
  -5   9  10        0.99        0.25      0.17 o 
  -4   9  10       12.41       14.99      0.64 o 
  -3   9  10        5.73        7.61      0.73 o 
  -2   9  10        0.06        0.18      0.16 o 
  -1   9  10       99.49       80.90      3.72 o 
   0   9  10        3.95        3.01      0.29 o 
   1   9  10        0.48        0.38      0.14 o 
  -4  10  10        2.78        1.38      0.17 o 
  -3  10  10        0.00        0.16      0.17 o 
  -2  10  10        1.96        1.58      0.29 o 
  -1  10  10      449.13      428.79     11.22 o 
  -2 -16  11        0.59        0.29      0.29 o 
  -1 -16  11        2.14        2.66      0.28 o 
   0 -16  11        4.06        3.03      0.39 o 
   1 -16  11        0.31        0.28      0.28 o 
   2 -16  11       18.65       18.92      0.53 o 
   3 -16  11       11.64        9.97      0.30 o 
  -4 -15  11        0.13        0.04      0.27 o 
  -3 -15  11        0.13       -0.15      0.28 o 
  -2 -15  11        6.75        4.42      0.60 o 
  -1 -15  11      176.88      177.85      4.00 o 
   0 -15  11        0.81        1.08      0.20 o 
   1 -15  11        0.00       -0.15      0.22 o 
   2 -15  11       19.69       17.45      0.63 o 
   3 -15  11        0.53        0.54      0.18 o 
   4 -15  11       18.84       14.38      0.38 o 
  -5 -14  11        0.00       -0.29      0.24 o 
  -4 -14  11        0.45        0.50      0.32 o 
  -3 -14  11        0.01       -0.44      0.37 o 
  -2 -14  11       19.03       20.05      0.49 o 
  -1 -14  11     1116.96     1115.61     12.33 o 
   0 -14  11        2.60        2.63      0.20 o 
   1 -14  11        5.64        5.82      0.28 o 
   2 -14  11       60.24       60.41      1.05 o 
   3 -14  11       14.35       14.37      0.46 o 
   4 -14  11       45.73       44.16      1.06 o 
   5 -14  11       12.69       12.63      0.56 o 
  -6 -13  11       28.74       30.99      1.10 o 
  -5 -13  11        6.69        5.60      0.54 o 
  -4 -13  11        0.02       -0.29      0.32 o 
  -3 -13  11       10.59       11.38      0.63 o 
  -2 -13  11        7.53        6.95      0.33 o 
  -1 -13  11     1444.16     1571.23     16.06 o 
   0 -13  11       56.91       57.58      0.95 o 
   1 -13  11       24.44       24.74      0.48 o 
   2 -13  11      233.13      205.48      2.54 o 
   3 -13  11       24.65       23.96      0.89 o 
   4 -13  11       25.09       21.00      0.59 o 
   5 -13  11       10.26       10.65      0.83 o 
   6 -13  11        3.58        3.82      0.32 o 
  -7 -12  11        1.30        1.44      0.18 o 
  -6 -12  11      124.24      123.74      2.57 o 
  -5 -12  11        2.33        2.04      0.32 o 
  -4 -12  11       10.52        8.63      0.44 o 
  -3 -12  11       72.54       76.10      1.36 o 
  -2 -12  11      434.79      442.53      4.72 o 
  -1 -12  11      162.45      167.99      2.19 o 
   0 -12  11       16.95       15.35      0.41 o 
   1 -12  11        0.17       -0.30      0.17 o 
   2 -12  11      104.33       98.93      1.50 o 
   3 -12  11       35.62       34.15      0.65 o 
   4 -12  11       46.90       43.67      0.88 o 
   5 -12  11        2.11        2.40      0.38 o 
   6 -12  11       19.74       22.79      0.79 o 
  -7 -11  11        0.79        0.24      0.40 o 
  -6 -11  11        7.45       11.87      0.78 o 
  -5 -11  11        1.05        0.19      0.17 o 
  -4 -11  11       84.36       84.92      1.71 o 
  -3 -11  11       12.87       11.64      0.53 o 
  -2 -11  11      469.89      476.53      6.16 o 
  -1 -11  11       18.24       24.61      1.34 o 
   0 -11  11       14.81       14.39      0.53 o 
   1 -11  11        5.56        4.50      0.32 o 
   2 -11  11      100.23       99.63      2.69 o 
   3 -11  11        7.55        7.35      0.30 o 
   4 -11  11       42.96       39.25      0.81 o 
   5 -11  11        4.97        4.06      0.27 o 
   6 -11  11        2.02        1.85      0.16 o 
  -8 -10  11        0.11        0.52      0.25 o 
  -7 -10  11        4.88        4.94      0.39 o 
  -6 -10  11      284.59      218.52      3.77 o 
  -5 -10  11       21.36       21.52      0.55 o 
  -4 -10  11       27.16       35.02      1.12 o 
  -3 -10  11      167.86      176.98      2.31 o 
  -2 -10  11       89.06       89.36      1.40 o 
  -1 -10  11      302.76      300.75      5.43 o 
   0 -10  11        6.82        6.02      0.54 o 
   1 -10  11        2.11        2.57      0.39 o 
   2 -10  11       12.91        2.30      0.33 o 
   3 -10  11       36.63       34.17      0.86 o 
   4 -10  11      102.70       92.87      1.58 o 
   5 -10  11        0.13        0.27      0.15 o 
   6 -10  11        0.91        1.25      0.33 o 
   7 -10  11       14.11       15.74      0.58 o 
  -8  -9  11        0.56        0.72      0.18 o 
  -7  -9  11        0.30        0.53      0.26 o 
  -6  -9  11      811.99      676.15      8.20 o 
  -5  -9  11       73.11       70.25      1.57 o 
  -4  -9  11      311.19      330.25      5.90 o 
  -3  -9  11      772.44      827.31     10.92 o 
  -2  -9  11       10.46        9.67      0.43 o 
  -1  -9  11        8.12       10.85      0.49 o 
   0  -9  11       14.72       14.44      0.55 o 
   1  -9  11       23.17       24.72      0.66 o 
   2  -9  11        6.69        3.79      0.90 o 
   3  -9  11        3.52        4.61      0.77 o 
   4  -9  11       65.57       63.36      1.48 o 
   5  -9  11        0.66        0.57      0.53 o 
   6  -9  11        0.79        0.92      0.21 o 
   7  -9  11        8.90       10.66      0.57 o 
  -9  -8  11        2.88        3.79      0.43 o 
  -8  -8  11        0.57        0.23      0.30 o 
  -7  -8  11        8.94        6.89      0.43 o 
  -6  -8  11       25.33       27.39      0.60 o 
  -5  -8  11        2.77        2.35      0.31 o 
  -4  -8  11      751.34      806.46     11.81 o 
  -3  -8  11       33.04       27.30      0.55 o 
  -2  -8  11       40.20       43.18      1.70 o 
  -1  -8  11       18.95       27.33      0.68 o 
   0  -8  11        5.96        8.02      0.34 o 
   1  -8  11        2.58        3.27      0.29 o 
   2  -8  11        0.91        3.36      0.42 o 
   3  -8  11        3.26        1.97      0.59 o 
   4  -8  11       10.21        8.64      1.04 o 
   5  -8  11        0.29        0.56      0.16 o 
   6  -8  11        9.66       11.16      0.38 o 
   7  -8  11       11.98       11.67      0.44 o 
  -9  -7  11       16.42       21.24      0.77 o 
  -8  -7  11        0.52        0.66      0.24 o 
  -7  -7  11      147.48      119.10      1.69 o 
  -6  -7  11      164.62      156.47      2.41 o 
  -5  -7  11        1.25        2.35      0.22 o 
  -4  -7  11       40.57       60.17      1.04 o 
  -3  -7  11        0.09       -0.09      0.11 o 
  -2  -7  11        0.26        0.56      0.16 o 
  -1  -7  11        1.06        1.36      0.17 o 
   0  -7  11       13.68       17.10      0.61 o 
   1  -7  11       71.41       62.28      1.38 o 
   2  -7  11       63.68       71.97      2.96 o 
   3  -7  11       30.24       28.65      1.63 o 
   4  -7  11       26.65       25.11      1.09 o 
   5  -7  11       67.31       72.51      1.78 o 
   6  -7  11       12.06       11.92      0.56 o 
   7  -7  11        3.05        2.08      0.51 o 
  -9  -6  11        6.99       10.72      0.59 o 
  -8  -6  11        1.32        1.09      0.15 o 
  -7  -6  11        8.80        6.92      0.26 o 
  -6  -6  11        8.28       13.71      0.46 o 
  -5  -6  11       65.28       69.90      1.09 o 
  -4  -6  11      223.17      224.98      2.71 o 
  -3  -6  11        0.66        1.00      0.15 o 
  -2  -6  11        0.04        0.20      0.12 o 
  -1  -6  11      137.80      142.80      1.88 o 
   0  -6  11       16.45       17.17      0.42 o 
   1  -6  11      109.50      102.46      2.53 o 
   4  -6  11       90.55       93.08      2.15 o 
   5  -6  11       29.81       32.35      0.85 o 
   6  -6  11        2.92        2.49      0.29 o 
   7  -6  11       26.02       23.40      0.53 o 
  -9  -5  11       21.28       15.44      0.46 o 
  -8  -5  11        1.18        1.19      0.18 o 
  -7  -5  11       21.86       15.99      0.38 o 
  -6  -5  11        0.30        0.71      0.19 o 
  -5  -5  11       29.96       29.05      0.50 o 
  -4  -5  11      243.10      219.99      2.65 o 
  -3  -5  11        2.53        1.77      0.16 o 
  -2  -5  11        0.66        1.05      0.17 o 
  -1  -5  11      606.93      560.02      6.82 o 
   0  -5  11       10.33       11.18      0.41 o 
   1  -5  11       21.41       25.91      1.23 o 
   4  -5  11       77.45       85.75      3.41 o 
   5  -5  11        3.38        3.29      0.30 o 
   6  -5  11       23.75       23.91      1.14 o 
   7  -5  11       56.70       58.17      1.04 o 
 -10  -4  11        0.95        1.71      0.27 o 
  -9  -4  11       12.03       16.31      0.51 o 
  -8  -4  11        2.11        1.69      0.22 o 
  -7  -4  11        0.00        0.02      0.15 o 
  -6  -4  11      105.34      107.06      1.75 o 
  -5  -4  11       30.65       30.29      0.51 o 
  -4  -4  11      214.00      230.97      2.54 o 
  -3  -4  11        0.26        0.15      0.10 o 
  -2  -4  11        4.40        3.55      0.17 o 
  -1  -4  11      355.71      371.66      5.74 o 
   0  -4  11      223.90      205.89      3.75 o 
   4  -4  11       51.56       53.59      1.30 o 
   5  -4  11        0.57        0.97      0.24 o 
   6  -4  11       25.33       27.43      0.63 o 
   7  -4  11       40.18       40.38      0.96 o 
 -10  -3  11        0.59        1.07      0.25 o 
  -9  -3  11        4.63        4.48      0.24 o 
  -8  -3  11        1.28        0.89      0.19 o 
  -7  -3  11        9.74        8.00      0.40 o 
  -6  -3  11       28.47       32.85      0.60 o 
  -5  -3  11        6.43        5.80      0.21 o 
  -4  -3  11        6.06        5.70      0.23 o 
  -3  -3  11       16.18       17.75      0.39 o 
  -2  -3  11        0.98        1.55      0.13 o 
  -1  -3  11        0.15        1.30      0.13 o 
   0  -3  11        0.94        1.55      0.20 o 
   1  -3  11     1236.84     1238.68     36.05 o 
   4  -3  11      192.37      196.79      4.02 o 
   5  -3  11        0.01        0.70      0.28 o 
   6  -3  11        0.07       -0.04      0.16 o 
   7  -3  11        0.64        1.42      0.67 o 
 -10  -2  11        0.22        0.15      0.21 o 
  -9  -2  11        7.66        7.97      0.38 o 
  -8  -2  11        0.34        0.46      0.24 o 
  -7  -2  11        6.73        7.50      0.31 o 
  -6  -2  11       24.36       27.04      0.70 o 
  -5  -2  11        8.53        7.61      0.27 o 
  -4  -2  11      295.48      326.06      3.72 o 
  -3  -2  11        7.05        8.13      0.28 o 
  -2  -2  11        2.21        1.40      0.13 o 
  -1  -2  11      111.67      111.68      1.47 o 
   0  -2  11       33.87       35.16      0.68 o 
   1  -2  11      269.91      248.50      8.87 o 
   2  -2  11       68.40       62.19      2.42 o 
   3  -2  11        1.24        1.01      0.19 o 
   4  -2  11      159.88      176.00      3.66 o 
   5  -2  11       27.53       30.28      0.69 o 
   6  -2  11       11.68       11.95      0.40 o 
   7  -2  11       18.09       21.06      0.82 o 
 -10  -1  11        0.09        0.14      0.21 o 
  -9  -1  11       21.03       21.26      0.48 o 
  -8  -1  11        0.32       -0.02      0.20 o 
  -7  -1  11      370.37      336.11      5.29 o 
  -6  -1  11        2.44        2.98      0.28 o 
  -5  -1  11        2.47        2.58      0.21 o 
  -4  -1  11       17.11       16.74      0.34 o 
  -3  -1  11       30.85       28.22      0.54 o 
  -2  -1  11       33.95       37.17      0.62 o 
  -1  -1  11      144.94      137.59      1.78 o 
   0  -1  11      197.78      205.60      3.19 o 
   1  -1  11      726.28      809.45     13.55 o 
   2  -1  11        2.52        2.70      0.25 o 
   3  -1  11        0.50        0.64      0.16 o 
   4  -1  11      114.59      121.12      2.64 o 
   5  -1  11        8.61        9.60      0.39 o 
   6  -1  11        9.33        9.18      0.35 o 
   7  -1  11        0.45        0.34      0.19 o 
 -10   0  11        2.52        2.35      0.30 o 
  -9   0  11       20.30       21.99      0.45 o 
  -8   0  11       11.24       10.68      0.52 o 
  -7   0  11      472.37      462.65      5.58 o 
  -6   0  11        0.00        1.12      0.61 o 
  -5   0  11        7.79        8.17      0.40 o 
  -4   0  11      873.72      925.32      9.83 o 
  -3   0  11        0.14        0.32      0.12 o 
  -2   0  11        9.80        9.46      0.29 o 
  -1   0  11       39.62       44.24      1.04 o 
   0   0  11       50.39       49.33      0.92 o 
   1   0  11      605.94      644.95     12.31 o 
   2   0  11       18.37       16.76      0.55 o 
   3   0  11        0.05       -0.11      0.14 o 
   4   0  11      508.18      572.94     10.11 o 
   5   0  11        0.56        0.40      0.17 o 
   6   0  11        0.48        0.72      0.16 o 
 -10   1  11        0.29        0.06      0.20 o 
  -9   1  11       16.48       16.14      0.44 o 
  -8   1  11        1.88        2.23      0.26 o 
  -7   1  11       31.92       32.05      0.60 o 
  -6   1  11        1.02        1.53      0.41 o 
  -5   1  11        2.65        3.17      0.27 o 
  -4   1  11      663.51      741.48      9.79 o 
  -3   1  11       14.19       16.75      0.42 o 
  -2   1  11        9.63        8.07      0.32 o 
  -1   1  11        6.13        8.47      0.33 o 
   0   1  11        4.83        4.30      0.27 o 
   1   1  11        6.09        6.86      0.44 o 
   2   1  11        1.55        1.39      0.18 o 
   3   1  11        0.23        0.18      0.14 o 
   4   1  11      167.22      183.40      2.32 o 
   5   1  11        7.12        6.95      0.34 o 
   6   1  11        0.94        0.75      0.21 o 
  -9   2  11        1.35        1.63      0.26 o 
  -8   2  11      119.93      132.25      2.19 o 
  -7   2  11      373.99      376.40      5.95 o 
  -6   2  11       24.85       27.20      0.58 o 
  -5   2  11        2.85        3.58      0.32 o 
  -4   2  11       49.32       49.22      1.39 o 
  -3   2  11       20.90       18.87      0.44 o 
  -2   2  11       12.64       14.46      0.42 o 
  -1   2  11        0.02       -0.07      0.15 o 
   0   2  11      103.93      102.93      2.38 o 
   1   2  11      107.31      110.24      2.13 o 
   2   2  11        4.77        4.70      0.24 o 
   3   2  11        0.05        0.01      0.11 o 
   4   2  11        1.86        1.25      0.19 o 
   5   2  11        4.51        4.78      0.26 o 
   6   2  11        0.17       -0.04      0.27 o 
  -9   3  11        7.79        7.67      0.40 o 
  -8   3  11      197.16      219.20      3.72 o 
  -7   3  11       76.23       77.77      1.40 o 
  -6   3  11        1.29        1.42      0.20 o 
  -5   3  11        3.05        3.30      0.28 o 
  -4   3  11      701.90      711.88     10.95 o 
  -3   3  11        1.40        1.28      0.19 o 
  -2   3  11        7.23        6.04      0.34 o 
  -1   3  11        1.57        0.82      0.22 o 
   0   3  11       55.39       53.10      1.11 o 
   1   3  11       48.61       50.36      0.89 o 
   2   3  11        1.98        1.81      0.16 o 
   3   3  11        0.39        0.60      0.13 o 
   4   3  11        4.04        4.60      0.22 o 
   5   3  11        0.27        0.15      0.17 o 
  -9   4  11       83.70       88.03      1.62 o 
  -8   4  11       11.50       13.26      0.82 o 
  -7   4  11        4.97        4.08      0.39 o 
  -6   4  11        7.57        7.47      0.32 o 
  -5   4  11        0.78        0.86      0.19 o 
  -4   4  11      208.42      210.58      3.10 o 
  -3   4  11        4.85        4.65      0.26 o 
  -2   4  11        4.01        5.36      0.25 o 
  -1   4  11        0.55        0.54      0.18 o 
   0   4  11        2.83        2.20      0.20 o 
   1   4  11        3.29        3.32      0.18 o 
   2   4  11        0.03        0.12      0.11 o 
   3   4  11        1.11        0.63      0.13 o 
   4   4  11        0.56        0.79      0.14 o 
   5   4  11        0.32        0.50      0.16 o 
  -8   5  11        7.24        8.30      0.53 o 
  -7   5  11       28.66       22.68      1.49 o 
  -6   5  11        1.74        1.37      0.26 o 
  -5   5  11       15.03       14.07      0.45 o 
  -4   5  11       76.95       70.43      1.01 o 
  -3   5  11        1.50        1.27      0.17 o 
  -2   5  11        3.59        2.81      0.17 o 
  -1   5  11        1.06        1.30      0.19 o 
   0   5  11        4.39        4.05      0.19 o 
   1   5  11        0.83        1.09      0.14 o 
   2   5  11        0.80        0.87      0.15 o 
   3   5  11        0.07        0.09      0.13 o 
   4   5  11        7.65        7.03      0.41 o 
  -8   6  11       41.33       47.88      1.04 o 
  -7   6  11        0.11       -0.33      0.20 o 
  -6   6  11        0.00       -0.17      0.20 o 
  -5   6  11        0.51        0.36      0.22 o 
  -4   6  11        3.33        4.66      0.56 o 
  -3   6  11        1.77        1.38      0.18 o 
  -2   6  11        1.31        1.33      0.16 o 
  -1   6  11        0.01       -0.04      0.13 o 
   0   6  11        0.41        0.33      0.15 o 
   1   6  11       13.95       11.74      0.36 o 
   2   6  11        0.06       -0.16      0.13 o 
   3   6  11        0.68        0.70      0.13 o 
  -7   7  11        0.19       -0.25      0.13 o 
  -6   7  11        0.32        0.04      0.19 o 
  -5   7  11        0.23       -0.10      0.20 o 
  -4   7  11        0.21       -0.23      0.16 o 
  -3   7  11        0.18       -0.02      0.16 o 
  -2   7  11        7.68        7.76      0.38 o 
  -1   7  11        9.26        5.07      0.36 o 
   0   7  11        0.36        0.58      0.20 o 
   1   7  11       14.23       13.82      0.39 o 
   2   7  11        0.00       -0.13      0.12 o 
  -6   8  11        0.11       -0.12      0.15 o 
  -5   8  11        0.51        0.49      0.19 o 
  -4   8  11        0.45        0.42      0.21 o 
  -3   8  11        0.51        0.42      0.16 o 
  -2   8  11        0.39        0.56      0.18 o 
  -1   8  11       14.55       16.00      1.28 o 
   0   8  11        0.95        1.12      0.20 o 
   1   8  11        0.06        0.05      0.15 o 
  -4   9  11        4.71        3.28      0.23 o 
  -3   9  11        0.39        0.28      0.23 o 
  -2   9  11        0.39       -0.04      0.17 o 
  -1   9  11       15.69       21.97      1.56 o 
  -2 -16  12        1.68        1.83      0.25 o 
  -1 -16  12        0.00        0.46      0.22 o 
   0 -16  12        0.92        0.36      0.35 o 
   1 -16  12        0.04        0.27      0.18 o 
   2 -16  12        0.64        0.74      0.15 o 
  -4 -15  12        0.05        0.49      0.27 o 
  -3 -15  12        0.60        0.13      0.27 o 
  -2 -15  12        1.96        1.12      0.25 o 
  -1 -15  12        0.46        0.93      0.24 o 
   0 -15  12        0.89        0.51      0.17 o 
   1 -15  12        2.18        2.95      0.27 o 
   2 -15  12        0.09        0.28      0.22 o 
   3 -15  12        5.29        4.27      0.23 o 
   4 -15  12       17.40       17.24      0.63 o 
  -5 -14  12        0.11        0.47      0.27 o 
  -4 -14  12        0.39        0.16      0.29 o 
  -3 -14  12        0.02       -0.43      0.29 o 
  -2 -14  12        4.17        3.94      0.24 o 
  -1 -14  12       44.08       48.60      0.84 o 
   0 -14  12        0.10        0.25      0.15 o 
   1 -14  12        3.19        2.12      0.22 o 
   2 -14  12        8.08        7.84      0.41 o 
   3 -14  12       18.11       15.98      0.45 o 
   4 -14  12       77.63       75.45      2.01 o 
  -6 -13  12        1.29        1.68      0.31 o 
  -5 -13  12        0.63        1.01      0.35 o 
  -3 -13  12        6.04        5.69      0.33 o 
  -2 -13  12       43.11       41.13      0.70 o 
  -1 -13  12      290.21      302.40      3.30 o 
   0 -13  12        5.78        5.39      0.25 o 
   1 -13  12      112.01      106.83      1.42 o 
   2 -13  12        4.13        3.27      0.27 o 
   3 -13  12        0.38        0.86      0.17 o 
   4 -13  12       30.39       28.64      0.96 o 
   5 -13  12        4.92        5.22      0.38 o 
  -7 -12  12       12.87       17.91      0.55 o 
  -6 -12  12        0.15        0.15      0.23 o 
  -5 -12  12        2.74        3.35      0.24 o 
  -4 -12  12        3.30        3.41      0.38 o 
  -3 -12  12        2.02        1.78      0.19 o 
  -2 -12  12       40.99       34.67      0.86 o 
  -1 -12  12       61.02       58.51      0.84 o 
   0 -12  12        4.67        3.34      0.26 o 
   1 -12  12        3.97        2.38      0.20 o 
   2 -12  12       17.69       14.33      0.45 o 
   3 -12  12       53.47       44.88      0.81 o 
   4 -12  12       50.17       47.17      1.39 o 
   5 -12  12        0.12       -0.06      0.14 o 
   6 -12  12        2.99        3.30      0.28 o 
  -7 -11  12       53.52       53.67      1.35 o 
  -6 -11  12        5.27        6.50      0.51 o 
  -5 -11  12        8.53        4.65      0.27 o 
  -4 -11  12       30.07       23.07      0.61 o 
  -3 -11  12       15.07       15.34      0.65 o 
  -2 -11  12     3252.37     3368.36     38.00 o 
  -1 -11  12       34.34       26.19      1.29 o 
   0 -11  12       28.34       24.22      0.61 o 
   1 -11  12       36.42       33.55      0.84 o 
   2 -11  12        4.86        4.88      0.31 o 
   3 -11  12      115.44      104.84      1.77 o 
   4 -11  12       16.95       12.16      0.75 o 
   5 -11  12        0.65        0.29      0.15 o 
   6 -11  12      117.42      128.48      3.18 o 
  -8 -10  12        1.36        1.94      0.18 o 
  -7 -10  12        5.95        5.51      0.40 o 
  -6 -10  12       12.83       10.52      0.39 o 
  -5 -10  12       21.47       18.56      0.55 o 
  -4 -10  12      223.89      257.07      3.76 o 
  -3 -10  12      127.86      133.63      1.65 o 
  -2 -10  12     6010.48     6309.01     69.60 o 
  -1 -10  12        7.36        5.08      1.07 o 
   0 -10  12        4.84        3.22      0.37 o 
   1 -10  12       71.40       70.83      1.29 o 
   2 -10  12        7.38        5.00      0.64 o 
   3 -10  12       54.39       42.33      2.01 o 
   4 -10  12       55.97       56.27      1.35 o 
   5 -10  12        0.00       -0.11      0.13 o 
   6 -10  12       72.44       81.09      2.09 o 
  -8  -9  12        1.45        2.43      0.27 o 
  -7  -9  12      150.06      143.13      3.23 o 
  -6  -9  12       23.00       20.58      0.57 o 
  -5  -9  12       82.94       90.57      1.46 o 
  -4  -9  12      473.56      537.95      5.79 o 
  -3  -9  12      142.41      148.63      1.98 o 
  -2  -9  12        0.05        0.15      0.46 o 
  -1  -9  12        4.13        2.75      0.34 o 
   0  -9  12        0.14        0.62      0.23 o 
   1  -9  12      229.79      230.58      4.27 o 
   2  -9  12        7.41        4.63      0.39 o 
   3  -9  12       76.90       81.22      3.41 o 
   4  -9  12       21.27       13.91      1.23 o 
   5  -9  12        0.56        0.31      0.14 o 
   6  -9  12        0.23        0.74      0.15 o 
   7  -9  12        0.01        0.06      0.14 o 
  -9  -8  12        0.03        0.06      0.21 o 
  -8  -8  12        1.22        2.53      0.32 o 
  -7  -8  12       47.54       42.65      1.05 o 
  -6  -8  12       61.97       54.84      0.93 o 
  -5  -8  12      307.44      332.64      4.79 o 
  -4  -8  12        3.95        2.54      0.22 o 
  -3  -8  12      310.85      305.01      3.86 o 
  -2  -8  12      391.57      423.87     13.32 o 
  -1  -8  12        0.21        0.37      0.19 o 
   0  -8  12        2.94        2.25      0.24 o 
   1  -8  12        2.23        4.30      0.85 o 
   2  -8  12        1.80        0.54      0.44 o 
   3  -8  12       29.63       30.81      1.74 o 
   4  -8  12       64.19       73.57      2.17 o 
   5  -8  12        0.94        1.15      0.24 o 
   6  -8  12       12.25       12.54      0.40 o 
   7  -8  12        1.92        1.79      0.21 o 
  -9  -7  12        0.02        0.49      0.24 o 
  -8  -7  12        1.80        2.00      0.56 o 
  -7  -7  12       20.73       11.04      0.37 o 
  -6  -7  12       46.01       47.52      0.85 o 
  -5  -7  12        5.65       11.50      0.52 o 
  -4  -7  12      162.30      169.27      2.46 o 
  -3  -7  12       28.29       25.01      0.61 o 
  -2  -7  12     1373.78     1353.38     20.43 o 
  -1  -7  12        0.76        0.99      0.16 o 
   0  -7  12       11.25       11.82      0.48 o 
   1  -7  12       36.86       41.02      1.30 o 
   2  -7  12       11.59       12.06      0.99 o 
   5  -7  12        3.29        3.85      0.35 o 
   6  -7  12       58.38       51.75      0.94 o 
   7  -7  12        0.43        0.36      0.16 o 
  -9  -6  12        0.01       -0.10      0.14 o 
  -8  -6  12        4.92        3.82      0.58 o 
  -7  -6  12      792.99      669.70      8.12 o 
  -6  -6  12        0.92        1.10      0.20 o 
  -5  -6  12        0.28        0.06      0.13 o 
  -4  -6  12        3.22        5.69      0.25 o 
  -3  -6  12        0.02        0.03      0.14 o 
  -2  -6  12      107.87      111.05      1.54 o 
  -1  -6  12        0.98        0.59      0.11 o 
   0  -6  12       15.66       15.86      0.40 o 
   1  -6  12      182.50      162.09      5.09 o 
   5  -6  12        2.87        2.73      0.32 o 
   6  -6  12       29.27       32.23      1.15 o 
   7  -6  12        0.06        0.20      0.16 o 
  -9  -5  12        0.21        0.21      0.16 o 
  -8  -5  12        6.46        4.87      0.40 o 
  -7  -5  12       36.39       36.04      0.93 o 
  -6  -5  12        0.32        0.30      0.18 o 
  -5  -5  12      568.78      567.97      6.55 o 
  -4  -5  12       41.95       43.00      0.69 o 
  -3  -5  12       17.74       19.72      0.41 o 
  -2  -5  12       26.09       24.35      0.48 o 
  -1  -5  12        6.57        6.80      0.24 o 
   0  -5  12       16.02       14.00      0.54 o 
   5  -5  12       36.90       38.92      2.27 o 
   6  -5  12      571.73      610.55      9.09 o 
   7  -5  12        1.74        1.79      0.22 o 
  -9  -4  12        0.09        0.17      0.17 o 
  -8  -4  12       15.93       14.24      0.57 o 
  -7  -4  12       45.50       48.19      0.80 o 
  -6  -4  12        2.93        3.25      0.21 o 
  -5  -4  12       27.10       29.34      0.55 o 
  -4  -4  12        8.09        6.70      0.26 o 
  -3  -4  12        4.46        4.09      0.20 o 
  -2  -4  12        0.12        1.26      0.28 o 
  -1  -4  12       11.42       12.26      0.31 o 
   0  -4  12       34.10       30.77      0.78 o 
   5  -4  12        0.06        0.13      0.21 o 
   6  -4  12      659.92      664.68      9.88 o 
   7  -4  12        1.62        1.49      0.21 o 
  -9  -3  12        0.61        0.62      0.22 o 
  -8  -3  12        1.71        1.28      0.25 o 
  -7  -3  12        1.20        0.98      0.18 o 
  -6  -3  12       39.89       39.03      0.79 o 
  -5  -3  12      272.59      273.48      3.01 o 
  -4  -3  12       10.19        9.52      0.30 o 
  -3  -3  12        4.95        4.53      0.22 o 
  -2  -3  12        8.47        7.89      0.50 o 
  -1  -3  12        8.62       10.08      0.26 o 
   0  -3  12      153.40      143.09      1.99 o 
   1  -3  12      950.62      928.18     27.23 o 
   4  -3  12        8.20        8.55      0.42 o 
   5  -3  12        0.54        0.87      0.17 o 
   6  -3  12       91.94       86.97      2.24 o 
   7  -3  12        1.55        1.56      0.21 o 
  -9  -2  12        0.08        0.23      0.20 o 
  -8  -2  12       14.72       13.44      0.67 o 
  -7  -2  12       15.54       14.80      0.44 o 
  -6  -2  12       16.55       19.34      0.51 o 
  -5  -2  12        0.11       -0.16      0.13 o 
  -4  -2  12       22.53       25.01      0.50 o 
  -3  -2  12        1.43        1.65      0.17 o 
  -2  -2  12       20.24       24.61      0.48 o 
  -1  -2  12        0.50        0.36      0.10 o 
   0  -2  12        0.70        0.71      0.14 o 
   1  -2  12      224.65      226.10      4.66 o 
   2  -2  12       10.00        8.65      0.71 o 
   3  -2  12       47.40       50.86      1.57 o 
   4  -2  12        0.40        0.88      0.50 o 
   5  -2  12        1.01        1.33      0.20 o 
   6  -2  12       10.88       10.47      0.96 o 
  -9  -1  12        0.11       -0.13      0.15 o 
  -8  -1  12        3.49        4.52      0.40 o 
  -7  -1  12       22.89       21.78      0.56 o 
  -6  -1  12       12.71       12.38      0.42 o 
  -5  -1  12       56.89       60.71      1.11 o 
  -4  -1  12        0.36        0.67      0.15 o 
  -3  -1  12        2.27        2.35      0.20 o 
  -2  -1  12        4.17        2.24      0.17 o 
  -1  -1  12       33.14       35.21      0.88 o 
   0  -1  12      101.91       98.72      1.85 o 
   1  -1  12      353.68      351.22      7.10 o 
   2  -1  12        6.20        6.42      0.57 o 
   3  -1  12        0.67        1.14      0.70 o 
   4  -1  12        0.81        1.39      0.18 o 
   5  -1  12        5.63        6.80      0.39 o 
   6  -1  12       24.96       22.28      0.64 o 
  -9   0  12        0.65        0.70      0.17 o 
  -8   0  12        2.89        1.43      0.37 o 
  -7   0  12      214.07      208.27      2.90 o 
  -6   0  12        1.02        1.13      0.23 o 
  -5   0  12        6.13        5.45      0.33 o 
  -4   0  12        1.16        1.15      0.18 o 
  -3   0  12        1.60        1.47      0.20 o 
  -2   0  12      139.80      146.68      2.09 o 
  -1   0  12        5.84        5.19      0.30 o 
   0   0  12      321.52      320.94      5.67 o 
   1   0  12      152.26      161.03      3.46 o 
   2   0  12        1.07        1.18      0.16 o 
   3   0  12        1.23        1.74      0.16 o 
   4   0  12        0.29        0.94      0.18 o 
   5   0  12        1.09        1.38      0.21 o 
   6   0  12        5.28        5.24      0.33 o 
  -9   1  12        0.50        0.21      0.15 o 
  -8   1  12        5.53        5.41      0.42 o 
  -7   1  12       47.66       46.73      0.87 o 
  -6   1  12        0.20        0.33      0.18 o 
  -5   1  12       51.01       54.67      1.06 o 
  -4   1  12        0.42        0.97      0.18 o 
  -3   1  12       36.35       37.99      0.84 o 
  -2   1  12        5.86        4.45      0.34 o 
  -1   1  12        0.00        0.17      0.20 o 
   0   1  12        3.57        4.20      0.36 o 
   1   1  12       88.60       88.18      1.94 o 
   2   1  12        6.82        6.59      0.29 o 
   3   1  12        1.39        1.25      0.13 o 
   4   1  12       12.35       16.90      0.46 o 
   5   1  12       12.47       11.70      0.56 o 
  -9   2  12        0.01       -0.25      0.18 o 
  -8   2  12      216.93      218.69      4.29 o 
  -7   2  12       20.29       21.76      0.82 o 
  -6   2  12        1.43        1.70      0.21 o 
  -5   2  12       15.17       16.15      0.54 o 
  -4   2  12       44.91       47.00      0.76 o 
  -3   2  12       22.50       21.13      0.51 o 
  -2   2  12       18.95       17.62      0.81 o 
  -1   2  12        9.58        9.75      0.61 o 
   0   2  12      170.92      162.89      2.47 o 
   1   2  12        5.91        5.76      0.29 o 
   2   2  12        0.08       -0.07      0.11 o 
   3   2  12        1.50        1.95      0.17 o 
   4   2  12        7.95        7.95      0.35 o 
   5   2  12        6.51        7.36      0.48 o 
  -9   3  12        0.75        0.69      0.20 o 
  -8   3  12      561.84      592.71      9.42 o 
  -7   3  12       27.28       29.66      2.04 o 
  -6   3  12        2.50        2.55      0.23 o 
  -5   3  12        2.24        2.81      0.23 o 
  -4   3  12        0.35        0.50      0.19 o 
  -3   3  12        1.80        1.47      0.16 o 
  -2   3  12       17.64       16.80      0.44 o 
  -1   3  12        2.36        2.36      0.20 o 
   0   3  12      244.29      247.20      3.29 o 
   1   3  12        5.27        4.55      0.22 o 
   2   3  12        0.05       -0.06      0.12 o 
   3   3  12        1.18        2.22      0.17 o 
   4   3  12        0.10        0.00      0.14 o 
  -8   4  12      168.79      190.08      3.20 o 
  -7   4  12        5.83        5.82      0.41 o 
  -6   4  12        0.03       -0.03      0.16 o 
  -5   4  12      104.86      108.78      1.54 o 
  -4   4  12        8.06        7.09      0.28 o 
  -3   4  12        0.71        0.51      0.13 o 
  -2   4  12        4.74        3.93      0.19 o 
  -1   4  12        0.05       -0.12      0.12 o 
   0   4  12       24.16       20.18      0.41 o 
   1   4  12        2.19        1.98      0.18 o 
   2   4  12        0.06       -0.05      0.11 o 
   3   4  12        0.01       -0.07      0.14 o 
   4   4  12        2.93        3.00      0.23 o 
  -8   5  12      113.08      124.01      2.20 o 
  -7   5  12        3.04        2.90      0.35 o 
  -6   5  12       11.59       13.21      0.54 o 
  -5   5  12        1.64        3.72      0.39 o 
  -4   5  12       11.47       10.97      0.60 o 
  -3   5  12        2.38        2.05      0.18 o 
  -2   5  12        3.46        3.73      0.23 o 
  -1   5  12        8.83        8.29      0.27 o 
   0   5  12        3.17        2.98      0.18 o 
   1   5  12        0.22        0.08      0.13 o 
   2   5  12        0.05       -0.14      0.12 o 
   3   5  12        1.94        1.56      0.16 o 
  -7   6  12        0.41        0.00      0.34 o 
  -6   6  12        1.61        1.26      0.23 o 
  -5   6  12       15.87       14.20      1.21 o 
  -4   6  12        1.01        0.57      0.16 o 
  -3   6  12        0.70        0.47      0.13 o 
  -2   6  12        0.48       -0.04      0.14 o 
  -1   6  12        3.79        3.33      0.23 o 
   0   6  12        8.16        7.99      0.47 o 
   1   6  12        0.82        0.71      0.14 o 
   2   6  12        0.20        0.01      0.12 o 
  -6   7  12        0.00       -0.10      0.16 o 
  -5   7  12        9.94        8.98      0.45 o 
  -4   7  12        0.12       -0.06      0.16 o 
  -3   7  12        0.02       -0.15      0.19 o 
  -2   7  12        0.00       -0.08      0.24 o 
  -1   7  12        0.59        0.54      0.19 o 
   0   7  12        4.28        3.59      0.38 o 
   1   7  12        0.60        0.84      0.14 o 
  -5   8  12        6.38        4.44      0.36 o 
  -4   8  12        0.04        0.04      0.22 o 
  -3   8  12        0.00       -0.22      0.18 o 
  -2   8  12        0.41        0.42      0.23 o 
  -1   8  12        0.25        0.41      0.19 o 
  -2 -16  13        0.17        0.26      0.27 o 
  -1 -16  13        2.62        2.88      0.30 o 
   0 -16  13        0.82        1.58      0.24 o 
   1 -16  13        0.73        1.21      0.27 o 
  -4 -15  13        0.00        0.08      0.18 o 
  -3 -15  13        0.19        0.60      0.24 o 
  -2 -15  13        6.84        6.53      0.37 o 
  -1 -15  13        0.03        0.12      0.16 o 
   0 -15  13        0.07        0.13      0.19 o 
   1 -15  13        1.12        1.43      0.23 o 
   2 -15  13        7.26        8.58      0.32 o 
   3 -15  13       49.65       39.54      0.94 o 
  -5 -14  13        1.88        0.83      0.27 o 
  -4 -14  13        0.23        0.21      0.22 o 
  -3 -14  13        1.57        1.90      0.33 o 
  -2 -14  13       10.58       11.13      0.33 o 
  -1 -14  13       15.13       15.37      0.41 o 
   0 -14  13        6.15        5.38      0.25 o 
   1 -14  13        0.17        0.63      0.21 o 
   2 -14  13        0.17        0.11      0.14 o 
   3 -14  13      131.45      101.80      2.07 o 
   4 -14  13        8.01        7.39      0.43 o 
  -6 -13  13        0.17        0.13      0.24 o 
  -5 -13  13        0.00       -0.04      0.27 o 
  -4 -13  13        0.01       -0.17      0.34 o 
  -3 -13  13        1.23        0.94      0.20 o 
  -2 -13  13       17.76       21.27      0.63 o 
  -1 -13  13       93.03       96.34      1.38 o 
   0 -13  13       11.09       13.97      0.37 o 
   1 -13  13        0.24        0.28      0.21 o 
   2 -13  13        0.74        0.38      0.21 o 
   3 -13  13       22.17       17.77      0.81 o 
   4 -13  13        8.46        7.68      0.33 o 
   5 -13  13        3.85        2.19      0.24 o 
  -6 -12  13        1.37        1.25      0.33 o 
  -4 -12  13        3.05        3.20      0.30 o 
  -3 -12  13       11.67       12.24      0.31 o 
  -2 -12  13       24.07       20.69      0.47 o 
  -1 -12  13      107.44      107.86      1.56 o 
   0 -12  13       44.30       39.30      0.68 o 
   1 -12  13        0.32        0.32      0.19 o 
   2 -12  13        0.01        0.02      0.19 o 
   3 -12  13       83.72       79.03      2.13 o 
   4 -12  13        5.86        5.36      0.30 o 
   5 -12  13        9.87        9.24      0.44 o 
  -7 -11  13        0.27        0.76      0.21 o 
  -6 -11  13        0.01       -0.04      0.21 o 
  -5 -11  13      111.23       98.08      1.66 o 
  -4 -11  13       10.49        8.45      0.40 o 
  -3 -11  13        4.55        2.82      0.18 o 
  -2 -11  13        0.10       -0.38      0.25 o 
  -1 -11  13       54.23       54.53      1.08 o 
   0 -11  13       39.41       41.05      0.83 o 
   1 -11  13        0.23        0.13      0.15 o 
   2 -11  13       20.24       16.61      0.39 o 
   3 -11  13      333.98      307.93      6.02 o 
   4 -11  13        7.30        5.09      0.29 o 
   5 -11  13        3.41        2.07      0.18 o 
   6 -11  13        5.39        6.91      0.36 o 
  -8 -10  13       30.78       35.71      0.85 o 
  -7 -10  13        0.48        0.46      0.22 o 
  -6 -10  13       22.28       23.24      0.60 o 
  -5 -10  13        7.61        2.21      0.20 o 
  -4 -10  13        6.84        7.16      0.23 o 
  -3 -10  13       83.29      107.57      1.37 o 
  -2 -10  13     1736.41     1870.92     20.83 o 
  -1 -10  13        0.65       -0.42      0.53 o 
   0 -10  13      269.92      243.43      3.68 o 
   1 -10  13        6.35        6.56      0.29 o 
   2 -10  13        2.58        2.69      0.34 o 
   3 -10  13      132.56      118.55      4.54 o 
   4 -10  13        7.91        6.94      0.53 o 
   5 -10  13        0.97        0.76      0.14 o 
   6 -10  13       14.07       16.70      0.58 o 
  -8  -9  13        3.32        3.54      0.30 o 
  -7  -9  13        0.38       -0.01      0.26 o 
  -6  -9  13        7.20        8.16      0.35 o 
  -5  -9  13        0.06        0.05      0.13 o 
  -4  -9  13        4.75        4.16      0.22 o 
  -3  -9  13      347.98      374.82      4.13 o 
  -2  -9  13      315.13      302.20      3.93 o 
  -1  -9  13        0.25        0.05      0.23 o 
   0  -9  13      122.39      159.60      3.10 o 
   1  -9  13        1.76        0.76      0.25 o 
   2  -9  13       23.16       20.88      1.39 o 
   3  -9  13      120.94      119.97      4.55 o 
   4  -9  13       11.98       11.01      0.54 o 
   5  -9  13        1.88        1.12      0.15 o 
   6  -9  13        8.75       11.27      0.45 o 
  -8  -8  13       44.41       44.05      1.12 o 
  -7  -8  13        2.02        3.01      0.35 o 
  -6  -8  13       48.00       34.36      0.68 o 
  -5  -8  13       33.66       39.87      0.59 o 
  -4  -8  13      197.24      203.92      2.10 o 
  -3  -8  13     1204.75     1257.62     14.72 o 
  -2  -8  13        0.15        0.70      0.28 o 
  -1  -8  13        1.22        1.27      0.24 o 
   0  -8  13       78.06       73.28      1.64 o 
   1  -8  13        7.86        7.87      0.49 o 
   2  -8  13       13.22        9.88      0.96 o 
   6  -8  13        2.36        3.91      0.30 o 
  -9  -7  13        0.61        0.96      0.24 o 
  -8  -7  13        0.13        0.47      0.37 o 
  -7  -7  13        2.11        1.79      0.21 o 
  -6  -7  13      137.84      121.92      1.73 o 
  -5  -7  13      516.66      544.73      5.12 o 
  -4  -7  13       58.56       58.30      0.81 o 
  -3  -7  13     2480.77     2565.94     32.02 o 
  -2  -7  13       42.51       48.24      1.06 o 
  -1  -7  13        0.08        0.12      0.15 o 
   0  -7  13       87.01      100.80      2.08 o 
   1  -7  13        3.71        2.74      0.51 o 
   6  -7  13        0.65        0.40      0.16 o 
  -9  -6  13        0.00        0.63      0.16 o 
  -8  -6  13        0.21        0.27      0.46 o 
  -7  -6  13       14.71       11.35      0.42 o 
  -6  -6  13      173.71      172.52      2.16 o 
  -5  -6  13       20.73       27.32      0.45 o 
  -4  -6  13        0.42        0.43      0.17 o 
  -3  -6  13       50.63       61.68      0.98 o 
  -2  -6  13       22.90       22.06      0.45 o 
  -1  -6  13        0.06        0.09      0.11 o 
   0  -6  13      261.95      255.81      4.40 o 
   6  -6  13        2.36        2.31      0.23 o 
  -9  -5  13        0.27        0.36      0.20 o 
  -8  -5  13        2.30        2.51      0.47 o 
  -7  -5  13       67.80       66.56      1.21 o 
  -6  -5  13       32.04       38.18      0.63 o 
  -5  -5  13        9.90       10.33      0.30 o 
  -4  -5  13        0.83        0.51      0.16 o 
  -3  -5  13       70.31       80.68      1.11 o 
  -2  -5  13        0.16        0.14      0.12 o 
  -1  -5  13        0.12        0.25      0.21 o 
   0  -5  13      106.50      117.89      2.49 o 
   6  -5  13        8.54        8.05      0.41 o 
  -9  -4  13        0.45        0.30      0.20 o 
  -8  -4  13        5.93        5.13      0.41 o 
  -7  -4  13        0.05       -0.28      0.18 o 
  -6  -4  13       17.17       18.91      0.43 o 
  -5  -4  13      152.01      155.31      1.69 o 
  -4  -4  13        0.71        1.25      0.18 o 
  -3  -4  13      519.31      529.63      7.35 o 
  -2  -4  13        5.61        4.05      0.22 o 
  -1  -4  13        4.54        3.74      0.20 o 
   0  -4  13       91.48       86.72      1.43 o 
   6  -4  13        0.10        0.08      0.28 o 
  -9  -3  13        0.09        0.44      0.27 o 
  -8  -3  13       29.60       25.26      0.86 o 
  -7  -3  13        1.58        1.54      0.26 o 
  -6  -3  13       13.60       17.29      0.54 o 
  -5  -3  13        4.36        4.24      0.25 o 
  -4  -3  13        0.85        0.60      0.16 o 
  -3  -3  13        3.52        4.12      0.32 o 
  -2  -3  13        5.97        5.63      0.26 o 
  -1  -3  13        7.08        6.63      0.25 o 
   0  -3  13      134.32      136.42      2.94 o 
   1  -3  13        0.00       -0.14      0.36 o 
   5  -3  13       98.85       97.72      1.61 o 
   6  -3  13        0.04        0.04      0.33 o 
  -9  -2  13        0.32        0.33      0.20 o 
  -8  -2  13        0.19       -0.15      0.28 o 
  -7  -2  13        7.40        6.81      0.37 o 
  -6  -2  13      181.31      184.97      2.28 o 
  -5  -2  13       37.78       40.53      0.63 o 
  -4  -2  13        5.16        4.80      0.27 o 
  -3  -2  13      130.48      125.87      2.04 o 
  -2  -2  13        0.53        0.40      0.14 o 
  -1  -2  13        0.46        0.41      0.13 o 
   0  -2  13      314.00      290.52      5.93 o 
   1  -2  13      123.36      121.01      2.65 o 
   2  -2  13       35.14       36.52      0.87 o 
   3  -2  13       55.96       53.57      1.64 o 
   4  -2  13        5.32        4.19      0.37 o 
   5  -2  13      317.93      335.75      6.45 o 
   6  -2  13        3.81        3.91      0.26 o 
  -9  -1  13        0.02       -0.24      0.33 o 
  -8  -1  13        5.31        6.09      0.44 o 
  -7  -1  13        0.10        0.09      0.19 o 
  -6  -1  13        1.50        1.74      0.26 o 
  -5  -1  13        0.02        0.18      0.14 o 
  -4  -1  13        0.00       -0.04      0.17 o 
  -3  -1  13      219.67      241.88      3.65 o 
  -2  -1  13       19.76       23.20      0.61 o 
  -1  -1  13        0.22        0.25      0.20 o 
   0  -1  13       20.92       22.32      1.57 o 
   1  -1  13        5.41        4.94      0.44 o 
   2  -1  13       11.08        9.01      0.38 o 
   3  -1  13        0.51        0.37      0.24 o 
   4  -1  13        3.17        3.93      0.25 o 
   5  -1  13     1108.33     1154.48     17.04 o 
  -9   0  13        3.59        2.77      0.28 o 
  -8   0  13        4.99        5.37      0.47 o 
  -7   0  13        1.49        2.13      0.24 o 
  -6   0  13       37.33       37.92      0.79 o 
  -5   0  13       12.56       12.25      0.33 o 
  -4   0  13        0.39        0.83      0.16 o 
  -3   0  13      221.43      240.24      3.63 o 
  -2   0  13        0.18        0.21      0.19 o 
  -1   0  13       23.14       23.04      0.98 o 
   0   0  13      324.33      320.88      5.12 o 
   1   0  13       13.56       13.09      0.40 o 
   2   0  13       39.79       39.02      0.70 o 
   3   0  13        1.32        1.46      0.18 o 
   4   0  13        5.52        6.73      0.34 o 
   5   0  13      353.35      373.42      6.81 o 
  -9   1  13        0.81        1.02      0.15 o 
  -8   1  13        7.99        7.63      0.82 o 
  -7   1  13        2.28        2.07      0.23 o 
  -6   1  13        0.46        0.49      0.18 o 
  -5   1  13        1.43        1.10      0.17 o 
  -4   1  13        1.31        1.51      0.17 o 
  -3   1  13      116.29      116.12      1.57 o 
  -2   1  13        0.09        0.18      0.15 o 
  -1   1  13        6.49        6.94      0.46 o 
   0   1  13       97.08       92.15      1.51 o 
   1   1  13       19.56       16.96      0.48 o 
   2   1  13        3.43        3.53      0.19 o 
   3   1  13        1.34        2.02      0.21 o 
   4   1  13        0.27        0.34      0.33 o 
   5   1  13        2.91        3.21      0.30 o 
  -9   2  13        0.78        0.13      0.18 o 
  -8   2  13       30.35       33.40      0.95 o 
  -7   2  13       15.27       17.26      0.70 o 
  -6   2  13        3.31        2.26      0.23 o 
  -5   2  13        0.00       -0.14      0.16 o 
  -4   2  13        0.13        0.35      0.11 o 
  -3   2  13      252.39      248.38      2.57 o 
  -2   2  13        0.30        0.32      0.15 o 
  -1   2  13        1.04        0.90      0.19 o 
   0   2  13       15.52       15.40      0.43 o 
   1   2  13       18.28       18.20      0.40 o 
   2   2  13        3.35        3.65      0.24 o 
   3   2  13        0.01       -0.04      0.15 o 
   4   2  13        0.17        0.10      0.40 o 
  -8   3  13      224.41      247.72      4.07 o 
  -7   3  13        0.07        0.19      0.24 o 
  -6   3  13        2.35        3.48      0.30 o 
  -5   3  13        0.96        0.68      0.18 o 
  -4   3  13        1.58        1.60      0.17 o 
  -3   3  13      219.08      217.15      2.10 o 
  -2   3  13        0.11        0.13      0.13 o 
  -1   3  13       14.57       13.45      0.36 o 
   0   3  13       64.98       63.08      0.90 o 
   1   3  13        0.06        0.13      0.14 o 
   2   3  13        0.37        0.04      0.13 o 
   3   3  13        0.12        0.10      0.15 o 
   4   3  13        3.02        3.25      0.26 o 
  -8   4  13      173.70      192.58      3.18 o 
  -7   4  13        0.96        1.25      0.23 o 
  -6   4  13       67.29       70.45      1.39 o 
  -5   4  13        0.10        0.17      0.23 o 
  -4   4  13       23.63       22.35      0.46 o 
  -3   4  13       25.51       25.81      0.46 o 
  -2   4  13        0.67        0.40      0.13 o 
  -1   4  13        2.07        1.68      0.18 o 
   0   4  13       46.53       44.85      0.73 o 
   1   4  13        0.48        0.56      0.13 o 
   2   4  13        0.34        0.32      0.17 o 
   3   4  13        2.66        3.12      0.27 o 
  -7   5  13        2.78        2.73      0.25 o 
  -6   5  13       14.92       15.07      0.52 o 
  -5   5  13        4.59        4.46      0.30 o 
  -4   5  13        2.96        2.50      0.19 o 
  -3   5  13        4.70        4.60      0.41 o 
  -2   5  13        0.01       -0.18      0.10 o 
  -1   5  13        7.37        5.91      0.25 o 
   0   5  13        0.60        0.14      0.14 o 
   1   5  13        1.79        1.52      0.16 o 
   2   5  13        1.29        1.03      0.16 o 
  -6   6  13        0.59        0.22      0.32 o 
  -5   6  13        0.98        0.49      0.26 o 
  -4   6  13        0.00        0.00      0.20 o 
  -3   6  13        2.96        2.48      0.28 o 
  -2   6  13        0.01       -0.04      0.18 o 
  -1   6  13        5.55        5.49      0.28 o 
   0   6  13        0.40        0.43      0.14 o 
   1   6  13        0.00       -0.07      0.12 o 
  -5   7  13        1.06        0.96      0.47 o 
  -4   7  13        0.19        0.31      0.19 o 
  -3   7  13        0.61        0.51      0.16 o 
  -2   7  13        0.37        0.08      0.19 o 
  -1   7  13        0.29        0.27      0.18 o 
  -1 -16  14        1.96        1.21      0.21 o 
   0 -16  14        2.01        1.36      0.22 o 
  -3 -15  14        6.29        5.14      0.51 o 
  -2 -15  14        1.22        1.65      0.19 o 
  -1 -15  14       26.55       29.65      0.60 o 
   0 -15  14        2.85        2.17      0.24 o 
   1 -15  14        0.16        0.32      0.19 o 
   2 -15  14       16.75       17.75      0.56 o 
  -5 -14  14        0.51        1.10      0.22 o 
  -4 -14  14        3.04        3.75      0.50 o 
  -3 -14  14        1.09        0.41      0.22 o 
  -2 -14  14        2.24        1.74      0.21 o 
  -1 -14  14        9.08       10.21      0.38 o 
   0 -14  14        0.99        1.68      0.25 o 
   1 -14  14        0.16        0.20      0.20 o 
   2 -14  14       46.53       50.37      1.14 o 
   3 -14  14        8.57        7.31      0.45 o 
  -5 -13  14        0.08        0.07      0.20 o 
  -4 -13  14        0.01       -0.31      0.23 o 
  -3 -13  14       14.54       20.38      0.54 o 
  -2 -13  14        0.53        0.60      0.16 o 
  -1 -13  14       57.01       57.05      0.90 o 
   0 -13  14        0.52        0.55      0.17 o 
   1 -13  14        0.75        0.66      0.23 o 
   2 -13  14       46.17       35.71      0.94 o 
   3 -13  14        1.56        0.69      0.23 o 
   4 -13  14        6.81        5.92      0.37 o 
  -6 -12  14        0.07        0.46      0.29 o 
  -5 -12  14        0.00        0.18      0.35 o 
  -4 -12  14        1.05        1.30      0.23 o 
  -3 -12  14        0.06       -0.02      0.12 o 
  -2 -12  14       19.19       21.55      0.58 o 
  -1 -12  14      574.33      560.02      6.32 o 
   0 -12  14        2.36        2.02      0.18 o 
   1 -12  14        2.11        1.39      0.20 o 
   2 -12  14       10.82       10.40      0.48 o 
   3 -12  14        2.76        2.41      0.29 o 
   4 -12  14       27.57       25.51      0.81 o 
   5 -12  14       11.55       11.27      0.45 o 
  -7 -11  14        0.80        0.70      0.28 o 
  -6 -11  14       25.24       24.24      1.08 o 
  -5 -11  14        0.25       -0.08      0.17 o 
  -4 -11  14        8.01        8.78      0.28 o 
  -3 -11  14       64.70       66.47      0.84 o 
  -2 -11  14        0.79        0.30      0.15 o 
  -1 -11  14     1302.03     1382.02     15.22 o 
   0 -11  14       45.20       41.90      0.69 o 
   1 -11  14        7.47        6.45      0.31 o 
   2 -11  14      330.01      275.14      4.53 o 
   3 -11  14       16.18       16.85      0.66 o 
   4 -11  14       17.08       14.08      0.40 o 
   5 -11  14        4.44        4.70      0.32 o 
  -7 -10  14        0.34        0.73      0.21 o 
  -6 -10  14       53.91       48.71      1.64 o 
  -5 -10  14        1.89        1.71      0.16 o 
  -4 -10  14       13.43       12.12      0.30 o 
  -3 -10  14       13.61       12.51      0.33 o 
  -2 -10  14      187.13      193.80      2.18 o 
  -1 -10  14        0.00       -0.39      0.44 o 
   0 -10  14        9.96       11.32      0.33 o 
   1 -10  14        0.24        0.14      0.14 o 
   2 -10  14      180.39      159.77      5.72 o 
   5 -10  14        0.18        0.07      0.15 o 
  -8  -9  14        1.12        0.78      0.19 o 
  -7  -9  14        2.72        1.80      0.27 o 
  -6  -9  14       83.79       87.32      1.51 o 
  -5  -9  14        0.69        0.27      0.13 o 
  -4  -9  14       24.71       25.15      0.40 o 
  -3  -9  14        3.41        4.58      0.28 o 
  -2  -9  14      817.56      824.34      9.34 o 
  -1  -9  14       14.71       22.61      0.64 o 
   0  -9  14        5.02        6.05      0.38 o 
   1  -9  14        1.17        1.71      0.29 o 
  -8  -8  14        0.06       -0.01      0.19 o 
  -7  -8  14        0.00       -0.14      0.20 o 
  -6  -8  14      176.79      131.34      1.98 o 
  -5  -8  14        5.37        6.49      0.19 o 
  -4  -8  14        6.69        5.74      0.24 o 
  -3  -8  14      201.85      207.29      2.42 o 
  -2  -8  14        4.45        4.10      0.35 o 
  -1  -8  14       50.03       55.56      1.06 o 
   0  -8  14        6.08        6.51      0.44 o 
   1  -8  14        0.42        0.26      0.26 o 
  -8  -7  14        0.15       -0.11      0.20 o 
  -7  -7  14        4.13        4.75      0.30 o 
  -6  -7  14      613.00      525.29      6.00 o 
  -5  -7  14       21.93       20.18      0.31 o 
  -4  -7  14      534.70      568.76      5.15 o 
  -3  -7  14      662.92      716.75      7.61 o 
  -2  -7  14        0.50        0.38      0.18 o 
  -1  -7  14      113.30      102.51      1.71 o 
   0  -7  14        1.91        2.69      0.39 o 
  -9  -6  14        1.27        1.69      0.21 o 
  -8  -6  14        1.10        0.46      0.22 o 
  -7  -6  14        1.13        1.06      0.38 o 
  -6  -6  14       24.58       17.79      0.42 o 
  -5  -6  14       35.46       33.94      0.44 o 
  -4  -6  14      284.17      287.22      3.07 o 
  -3  -6  14      278.42      274.94      3.11 o 
  -2  -6  14       36.59       40.80      0.80 o 
  -1  -6  14       15.45       21.91      0.51 o 
   0  -6  14        0.61        0.21      0.16 o 
  -9  -5  14        0.30        0.48      0.19 o 
  -8  -5  14        0.28       -0.04      0.20 o 
  -7  -5  14       56.01       50.96      0.87 o 
  -6  -5  14      133.00      132.58      1.34 o 
  -5  -5  14       25.01       27.25      0.44 o 
  -4  -5  14       32.91       37.78      0.64 o 
  -3  -5  14        2.29        3.68      0.27 o 
  -2  -5  14        1.71        2.14      0.21 o 
  -1  -5  14       34.84       34.78      0.68 o 
   0  -5  14        1.00        2.42      0.28 o 
  -9  -4  14        1.33        1.92      0.23 o 
  -8  -4  14        2.23        2.52      0.30 o 
  -7  -4  14       69.46       66.14      1.05 o 
  -6  -4  14        4.23        5.08      0.23 o 
  -5  -4  14        5.02        4.61      0.20 o 
  -4  -4  14       24.76       22.43      0.60 o 
  -3  -4  14        0.25        0.28      0.17 o 
  -2  -4  14        0.68        0.93      0.17 o 
  -1  -4  14       21.95       31.10      0.63 o 
   0  -4  14        3.03        2.22      0.23 o 
  -9  -3  14       10.58        9.21      0.47 o 
  -8  -3  14        0.50        0.42      0.24 o 
  -7  -3  14       45.22       42.56      0.94 o 
  -6  -3  14        0.65        0.33      0.15 o 
  -5  -3  14        2.08        1.80      0.18 o 
  -4  -3  14       37.72       29.24      0.57 o 
  -3  -3  14       13.61       12.67      0.46 o 
  -2  -3  14        0.07        0.08      0.16 o 
  -1  -3  14      197.83      190.25      2.62 o 
   0  -3  14        1.36        0.80      0.19 o 
   1  -3  14        0.01       -0.11      0.17 o 
   5  -3  14        9.95        9.93      0.45 o 
  -9  -2  14        7.81        9.25      0.42 o 
  -8  -2  14       13.48       14.80      0.63 o 
  -7  -2  14        1.40        0.98      0.27 o 
  -6  -2  14       34.91       37.00      0.58 o 
  -5  -2  14       10.41        9.46      0.27 o 
  -4  -2  14       25.16       28.13      0.55 o 
  -3  -2  14        0.43        0.54      0.19 o 
  -2  -2  14        1.07        1.14      0.16 o 
  -1  -2  14       56.56       65.06      1.70 o 
   0  -2  14       31.91       30.13      0.60 o 
   1  -2  14       15.88       15.40      0.51 o 
   2  -2  14      173.72      161.57      4.44 o 
   3  -2  14        5.76        5.36      0.41 o 
   4  -2  14       38.19       40.80      0.85 o 
   5  -2  14        3.98        4.08      0.30 o 
  -9  -1  14        1.67        1.98      0.37 o 
  -8  -1  14        0.43        0.23      0.40 o 
  -7  -1  14       19.66       21.36      0.58 o 
  -6  -1  14       43.26       45.63      0.71 o 
  -5  -1  14        2.38        2.40      0.15 o 
  -4  -1  14       20.58       18.63      0.44 o 
  -3  -1  14       21.33       23.10      0.55 o 
  -2  -1  14        0.02        0.21      0.13 o 
  -1  -1  14       16.91       16.36      0.46 o 
   0  -1  14        0.33        0.50      0.15 o 
   1  -1  14      252.49      226.53      3.96 o 
   2  -1  14        9.30        8.95      0.29 o 
   3  -1  14        1.74        1.61      0.38 o 
   4  -1  14      100.85       97.74      3.19 o 
   5  -1  14        4.45        3.65      0.29 o 
  -9   0  14        0.26        0.19      0.15 o 
  -8   0  14        0.08       -0.03      0.20 o 
  -7   0  14        3.12        3.31      0.33 o 
  -6   0  14        9.87        9.38      0.38 o 
  -5   0  14        3.75        3.87      0.17 o 
  -4   0  14       73.16       79.64      1.29 o 
  -3   0  14        0.09        0.33      0.15 o 
  -2   0  14        0.00        0.04      0.14 o 
  -1   0  14        4.51        4.50      0.26 o 
   0   0  14        0.11        0.32      0.12 o 
   1   0  14       16.75       18.03      0.43 o 
   2   0  14        1.87        1.84      0.19 o 
   3   0  14        0.12        0.01      0.13 o 
   4   0  14      111.47      113.57      2.83 o 
  -8   1  14        0.56        0.27      0.22 o 
  -7   1  14        7.58        5.98      0.93 o 
  -6   1  14        1.82        1.71      0.21 o 
  -5   1  14        1.09        1.05      0.15 o 
  -4   1  14        3.30        3.21      0.18 o 
  -3   1  14        6.14        5.47      0.23 o 
  -2   1  14        3.69        3.70      0.22 o 
  -1   1  14       60.49       58.78      0.86 o 
   0   1  14       36.81       34.66      0.62 o 
   1   1  14      111.88      100.26      1.72 o 
   2   1  14        1.95        2.07      0.20 o 
   3   1  14        0.01       -0.10      0.13 o 
   4   1  14        2.98        3.48      0.30 o 
  -8   2  14        3.97        3.36      0.29 o 
  -7   2  14       60.51       62.55      2.82 o 
  -6   2  14        0.03       -0.32      0.16 o 
  -5   2  14        0.89        0.84      0.16 o 
  -4   2  14      111.05      101.10      1.09 o 
  -3   2  14       10.07       10.51      0.28 o 
  -2   2  14        1.02        1.08      0.15 o 
  -1   2  14       18.87       17.97      0.43 o 
   0   2  14       22.63       23.22      0.52 o 
   1   2  14       70.31       68.39      1.07 o 
   2   2  14        0.07       -0.04      0.15 o 
   3   2  14        0.01       -0.11      0.17 o 
  -8   3  14        2.95        3.12      0.23 o 
  -7   3  14       13.27       14.90      0.49 o 
  -6   3  14        0.22        0.16      0.18 o 
  -5   3  14        1.17        1.32      0.16 o 
  -4   3  14      259.89      261.15      2.94 o 
  -3   3  14        0.12        0.08      0.12 o 
  -2   3  14        1.61        1.24      0.16 o 
  -1   3  14       15.08       13.88      0.37 o 
   0   3  14        0.25        0.27      0.13 o 
   1   3  14       16.76       16.04      0.40 o 
   2   3  14        1.11        1.27      0.18 o 
   3   3  14        1.16        1.09      0.20 o 
  -7   4  14       34.41       33.13      0.80 o 
  -6   4  14        6.68        7.21      0.48 o 
  -5   4  14        0.00       -0.42      0.36 o 
  -4   4  14        4.87        3.40      0.22 o 
  -3   4  14        3.07        2.12      0.15 o 
  -2   4  14        3.78        3.10      0.17 o 
  -1   4  14        3.66        3.97      0.21 o 
   0   4  14       13.58       11.57      0.35 o 
   1   4  14       11.49       10.14      0.31 o 
   2   4  14        0.00       -0.19      0.16 o 
  -6   5  14        0.01        0.10      0.21 o 
  -5   5  14        0.02        0.17      0.19 o 
  -4   5  14       72.04       62.14      1.60 o 
  -3   5  14        0.00       -0.30      0.18 o 
  -2   5  14        0.09       -0.06      0.12 o 
  -1   5  14        0.41        0.19      0.12 o 
   0   5  14       18.37       17.32      0.46 o 
   1   5  14       13.32       10.47      0.47 o 
  -5   6  14        0.11        0.32      0.18 o 
  -4   6  14       71.61       66.59      2.29 o 
  -3   6  14        0.00        0.02      0.18 o 
  -2   6  14        0.22        0.08      0.52 o 
  -1   6  14        1.29        1.01      0.15 o 
  -3 -15  15        0.41        0.35      0.24 o 
  -2 -15  15        0.41        0.46      0.15 o 
  -1 -15  15       22.07       21.71      0.58 o 
   0 -15  15        2.87        2.80      0.24 o 
   1 -15  15       22.08       19.95      0.52 o 
  -4 -14  15       21.78       18.41      1.56 o 
  -3 -14  15        0.17        0.34      0.16 o 
  -2 -14  15        0.91        1.24      0.18 o 
  -1 -14  15       25.64       37.56      0.71 o 
   0 -14  15        2.09        1.65      0.23 o 
   1 -14  15       15.85       16.22      0.51 o 
   2 -14  15        1.22        1.49      0.22 o 
   3 -14  15        1.44        1.73      0.22 o 
  -5 -13  15        2.69        2.57      0.28 o 
  -4 -13  15        7.08        9.36      1.32 o 
  -3 -13  15        1.20        0.88      0.18 o 
  -2 -13  15        7.77        6.83      0.32 o 
  -1 -13  15        0.02        0.11      0.15 o 
   0 -13  15        1.34        1.95      0.25 o 
   1 -13  15       17.68       17.82      0.73 o 
   2 -13  15        0.05        0.20      0.19 o 
   3 -13  15        3.86        4.06      0.31 o 
  -6 -12  15        0.27        0.18      0.19 o 
  -5 -12  15        0.01       -0.08      0.31 o 
  -4 -12  15        0.12       -0.02      0.15 o 
  -3 -12  15        3.27        3.38      0.22 o 
  -2 -12  15        9.63        9.40      0.34 o 
  -1 -12  15       47.06       55.69      0.90 o 
   0 -12  15        0.45        1.36      0.22 o 
   1 -12  15       22.36       22.73      0.62 o 
   2 -12  15        1.97        1.43      0.23 o 
   3 -12  15        5.73        3.62      0.30 o 
   4 -12  15       39.23       36.85      1.01 o 
  -6 -11  15        0.30        0.09      0.21 o 
  -5 -11  15        0.34        0.12      0.23 o 
  -4 -11  15        2.77        4.14      0.24 o 
  -3 -11  15        5.32        4.66      0.24 o 
  -2 -11  15       43.23       46.75      0.72 o 
  -1 -11  15      111.82      105.38      1.40 o 
   0 -11  15        1.08        0.34      0.33 o 
   1 -11  15       20.26       13.26      0.43 o 
   2 -11  15        0.95        0.77      0.22 o 
   3 -11  15        1.04        0.66      0.20 o 
   4 -11  15       24.63       20.88      0.63 o 
  -7 -10  15       25.52       32.32      1.21 o 
  -6 -10  15        0.60        0.10      0.24 o 
  -5 -10  15        0.73        0.23      0.15 o 
  -4 -10  15        6.24        6.13      0.38 o 
  -3 -10  15        5.89        5.09      0.20 o 
  -2 -10  15        1.28        0.44      0.16 o 
  -1 -10  15      107.77      103.05      1.38 o 
   0 -10  15       11.56        9.82      0.38 o 
   1 -10  15        3.93        3.32      0.29 o 
  -7  -9  15       52.90       52.75      1.79 o 
  -6  -9  15        4.00        3.53      0.28 o 
  -5  -9  15        9.52        7.54      0.24 o 
  -4  -9  15       23.78       18.00      0.34 o 
  -3  -9  15        4.35        4.13      0.22 o 
  -2  -9  15     1238.32     1282.97     12.32 o 
  -1  -9  15       34.92       31.40      0.67 o 
   0  -9  15       20.52       19.07      0.64 o 
   1  -9  15        0.01        1.24      0.48 o 
  -8  -8  15        0.12       -0.11      0.24 o 
  -7  -8  15       13.87       12.65      0.50 o 
  -6  -8  15        0.11        0.03      0.16 o 
  -5  -8  15        1.89        1.50      0.14 o 
  -4  -8  15       84.86       98.01      1.00 o 
  -3  -8  15       44.12       45.52      0.63 o 
  -2  -8  15     5145.56     5348.86     55.38 o 
  -1  -8  15        3.50        2.66      0.33 o 
   0  -8  15        1.28        1.41      0.29 o 
  -8  -7  15        0.14        0.18      0.18 o 
  -7  -7  15       98.29       87.96      1.87 o 
  -6  -7  15        2.14        1.71      0.17 o 
  -5  -7  15       10.60       12.90      0.27 o 
  -4  -7  15      118.94      136.82      1.32 o 
  -3  -7  15        7.14        7.33      0.28 o 
  -2  -7  15      222.19      257.80      2.86 o 
  -1  -7  15        3.24        4.14      0.21 o 
   0  -7  15        1.02        1.27      0.28 o 
  -8  -6  15        0.15        0.30      0.19 o 
  -7  -6  15       85.53       79.64      2.38 o 
  -6  -6  15       48.15       47.08      0.65 o 
  -5  -6  15       62.17       63.64      0.68 o 
  -4  -6  15       82.18       83.82      0.98 o 
  -3  -6  15      387.11      390.93      4.35 o 
  -2  -6  15      133.04      153.42      1.59 o 
  -1  -6  15        0.04       -0.10      0.10 o 
   0  -6  15        1.33        1.43      0.18 o 
  -8  -5  15        0.05        0.12      0.18 o 
  -7  -5  15        3.36        1.20      0.23 o 
  -6  -5  15        4.19        5.34      0.25 o 
  -5  -5  15       28.76       26.89      0.63 o 
  -4  -5  15       61.43       59.26      0.71 o 
  -3  -5  15      144.72      145.28      1.66 o 
  -2  -5  15      781.01      851.20      8.94 o 
  -1  -5  15        1.61        1.24      0.12 o 
   0  -5  15        0.43        0.46      0.18 o 
  -8  -4  15        1.36        0.90      0.21 o 
  -7  -4  15      499.95      454.93      6.87 o 
  -6  -4  15        0.08        0.01      0.13 o 
  -5  -4  15      117.03      121.14      1.16 o 
  -4  -4  15        7.21        8.30      0.25 o 
  -3  -4  15       32.76       34.00      0.58 o 
  -2  -4  15      263.09      271.46      2.85 o 
  -1  -4  15        3.39        2.42      0.16 o 
   0  -4  15        1.41        1.70      0.20 o 
  -8  -3  15        1.78        1.55      0.24 o 
  -7  -3  15      134.09      130.49      1.95 o 
  -6  -3  15        0.39        0.12      0.13 o 
  -5  -3  15      130.23      130.27      1.35 o 
  -4  -3  15        0.03       -0.04      0.12 o 
  -3  -3  15       12.86       13.75      0.38 o 
  -2  -3  15        1.98        1.77      0.18 o 
  -1  -3  15        0.68        0.68      0.13 o 
   0  -3  15        0.18       -0.01      0.15 o 
   1  -3  15       13.02       10.75      0.50 o 
  -8  -2  15        8.32        6.81      0.71 o 
  -7  -2  15       21.55       22.51      1.38 o 
  -6  -2  15        2.07        1.66      0.17 o 
  -5  -2  15        0.13       -0.01      0.12 o 
  -4  -2  15        1.64        1.46      0.16 o 
  -3  -2  15       12.79       13.77      0.34 o 
  -2  -2  15        0.18        0.11      0.13 o 
  -1  -2  15        0.00        0.09      0.13 o 
   0  -2  15        1.08        0.99      0.15 o 
   1  -2  15        0.78        1.85      0.22 o 
   2  -2  15        2.19        2.59      0.28 o 
   4  -2  15       19.49       20.47      0.64 o 
  -8  -1  15        5.16        5.67      0.36 o 
  -7  -1  15        3.58        3.38      0.30 o 
  -6  -1  15        5.24        4.69      0.22 o 
  -5  -1  15       28.58       30.52      0.47 o 
  -4  -1  15        0.08        0.16      0.13 o 
  -3  -1  15        7.98        8.03      0.29 o 
  -2  -1  15        0.04        0.08      0.12 o 
  -1  -1  15        3.38        3.63      0.19 o 
   0  -1  15       12.82       13.05      0.49 o 
   1  -1  15       52.15       47.00      1.03 o 
   2  -1  15        6.14        5.44      0.26 o 
   3  -1  15       21.46       21.07      1.02 o 
   4  -1  15        0.81        1.04      0.19 o 
  -8   0  15       14.75       16.60      0.47 o 
  -7   0  15       23.52       24.17      0.70 o 
  -6   0  15        4.05        4.76      0.27 o 
  -5   0  15        6.61        6.35      0.24 o 
  -4   0  15        5.33        6.07      0.22 o 
  -3   0  15        0.00       -0.01      0.12 o 
  -2   0  15        2.96        2.98      0.20 o 
  -1   0  15        1.00        1.45      0.15 o 
   0   0  15        0.89        0.94      0.14 o 
   1   0  15       84.21       83.63      1.47 o 
   2   0  15        3.70        3.54      0.22 o 
   3   0  15        7.10        6.38      0.34 o 
   4   0  15        2.34        2.10      0.22 o 
  -8   1  15        2.26        2.79      0.37 o 
  -7   1  15        1.51        1.18      0.28 o 
  -6   1  15        4.78        4.14      0.44 o 
  -5   1  15        6.57        6.75      0.37 o 
  -4   1  15        0.32        0.30      0.13 o 
  -3   1  15        0.56        0.34      0.13 o 
  -2   1  15        1.18        0.93      0.15 o 
  -1   1  15        5.21        6.44      0.29 o 
   0   1  15        2.07        1.55      0.16 o 
   1   1  15       74.27       75.80      1.36 o 
   2   1  15        0.22        0.00      0.14 o 
   3   1  15        0.73        1.06      0.30 o 
  -7   2  15       23.85       25.39      0.83 o 
  -6   2  15        0.26        0.36      0.27 o 
  -5   2  15        0.12       -0.05      0.17 o 
  -4   2  15        3.10        2.56      0.16 o 
  -3   2  15        0.00        0.05      0.12 o 
  -2   2  15        6.28        4.77      0.35 o 
  -1   2  15        1.36        1.08      0.17 o 
   0   2  15       92.54       86.92      2.08 o 
   1   2  15       24.69       21.38      0.54 o 
   2   2  15        0.29        0.15      0.18 o 
  -7   3  15        6.79        7.03      0.42 o 
  -6   3  15        0.05       -0.02      0.18 o 
  -5   3  15        0.28        0.22      0.28 o 
  -4   3  15        4.06        3.23      0.22 o 
  -3   3  15        2.41        2.37      0.19 o 
  -2   3  15        0.74        1.08      0.16 o 
  -1   3  15        1.28        1.12      0.16 o 
   0   3  15        0.00        0.30      0.15 o 
   1   3  15       18.60       17.56      0.58 o 
   2   3  15        0.88        0.63      0.20 o 
  -6   4  15        0.43        0.53      0.18 o 
  -5   4  15        1.59        1.53      0.36 o 
  -4   4  15        4.91        4.67      0.43 o 
  -3   4  15        3.87        3.10      0.20 o 
  -2   4  15        1.60        1.84      0.15 o 
  -1   4  15        3.27        2.28      0.33 o 
   0   4  15       24.50       21.17      1.09 o 
   1   4  15        0.04        0.14      0.17 o 
  -4   5  15        4.57        4.23      0.39 o 
  -3   5  15        0.28        0.14      0.18 o 
  -2   5  15        4.97        3.77      0.19 o 
  -1   5  15        3.54        3.06      0.18 o 
  -1 -15  16        2.56        2.45      0.22 o 
   0 -15  16       13.76       15.21      0.44 o 
  -3 -14  16        2.02        1.18      0.16 o 
  -2 -14  16        9.27       11.08      0.37 o 
  -1 -14  16       15.86       17.65      0.52 o 
   0 -14  16        3.99        3.87      0.27 o 
   1 -14  16        3.81        6.53      0.31 o 
   2 -14  16        0.61        0.96      0.18 o 
  -5 -13  16       23.48       27.83      1.10 o 
  -4 -13  16        0.40        0.33      0.17 o 
  -3 -13  16        0.04        0.22      0.15 o 
  -2 -13  16        1.12        1.73      0.19 o 
  -1 -13  16        6.65        7.27      0.29 o 
   0 -13  16       22.90       24.24      0.64 o 
   1 -13  16        1.39        3.39      0.25 o 
   2 -13  16        4.40        5.38      0.39 o 
   3 -13  16       25.81       25.22      0.74 o 
  -5 -12  16       26.63       23.66      1.06 o 
  -4 -12  16        0.05        0.06      0.15 o 
  -3 -12  16        0.91        1.30      0.19 o 
  -2 -12  16       15.38       14.67      0.43 o 
  -1 -12  16        1.34        1.14      0.16 o 
   0 -12  16       16.84       17.82      0.55 o 
   1 -12  16        5.38        8.65      0.37 o 
   2 -12  16        0.30        0.11      0.18 o 
   3 -12  16       34.60       15.52      0.53 o 
  -5 -11  16       15.62       12.23      1.15 o 
  -4 -11  16        0.17        0.07      0.15 o 
  -3 -11  16       13.12       12.37      0.37 o 
  -2 -11  16        0.41        0.35      0.16 o 
  -1 -11  16       18.93       18.05      0.45 o 
   0 -11  16        0.99        1.68      0.22 o 
   1 -11  16        0.18        0.06      0.17 o 
   2 -11  16        0.82        0.93      0.21 o 
  -7 -10  16        0.01        0.07      0.16 o 
  -6 -10  16        0.03       -0.08      0.27 o 
  -5 -10  16        6.83        8.05      0.31 o 
  -4 -10  16        3.46        2.86      0.19 o 
  -3 -10  16        8.64        8.18      0.27 o 
  -2 -10  16       21.28       22.13      0.51 o 
  -1 -10  16       32.12       26.19      0.66 o 
   0 -10  16       12.56       12.36      0.42 o 
   1 -10  16        2.06        2.19      0.51 o 
  -7  -9  16        0.80        0.75      0.19 o 
  -6  -9  16        0.27        0.27      0.23 o 
  -5  -9  16       34.52       31.39      0.50 o 
  -4  -9  16        0.02       -0.04      0.12 o 
  -3  -9  16       16.47       15.39      0.35 o 
  -2  -9  16        2.31        2.02      0.21 o 
  -1  -9  16        0.67        0.44      0.27 o 
   0  -9  16       55.85       52.50      0.96 o 
  -7  -8  16        0.32        0.08      0.24 o 
  -6  -8  16        6.04        5.54      0.44 o 
  -5  -8  16        0.66        0.22      0.13 o 
  -4  -8  16        0.63        0.70      0.12 o 
  -3  -8  16        2.97        3.95      0.20 o 
  -2  -8  16      788.34      831.20      8.35 o 
  -1  -8  16        0.44        0.07      0.16 o 
   0  -8  16      108.49       94.50      1.68 o 
  -8  -7  16        2.38        2.92      0.37 o 
  -7  -7  16        0.24        0.12      0.23 o 
  -6  -7  16        0.03       -0.07      0.15 o 
  -5  -7  16        0.32        0.28      0.12 o 
  -4  -7  16        6.82        6.31      0.23 o 
  -3  -7  16      115.82      114.43      1.24 o 
  -2  -7  16      466.89      466.27      4.53 o 
  -1  -7  16        9.21        9.45      0.80 o 
   0  -7  16       68.39       77.12      2.10 o 
  -8  -6  16       42.57       42.98      1.46 o 
  -7  -6  16        0.61        1.05      0.31 o 
  -6  -6  16       17.94       16.54      0.41 o 
  -5  -6  16        7.59        9.80      0.28 o 
  -4  -6  16       62.44       65.33      0.76 o 
  -3  -6  16      194.43      204.34      2.03 o 
  -2  -6  16        0.94        1.11      0.24 o 
  -1  -6  16        0.13        0.08      0.15 o 
   0  -6  16       42.96       44.36      1.39 o 
  -8  -5  16        2.84        2.74      0.38 o 
  -7  -5  16        3.59        3.34      0.32 o 
  -6  -5  16       65.70       61.56      0.92 o 
  -5  -5  16      175.57      184.46      2.03 o 
  -4  -5  16        1.36        0.97      0.14 o 
  -3  -5  16     2178.87     2246.36     20.09 o 
  -2  -5  16       27.29       29.68      0.46 o 
  -1  -5  16        0.32        0.42      0.12 o 
   0  -5  16       27.94       27.23      0.94 o 
  -8  -4  16        1.74        1.38      0.32 o 
  -7  -4  16        0.04        0.27      0.24 o 
  -6  -4  16       34.47       35.27      0.63 o 
  -5  -4  16        0.22        0.16      0.19 o 
  -4  -4  16        1.27        0.59      0.14 o 
  -3  -4  16      267.34      297.46      2.87 o 
  -2  -4  16       26.44       27.88      0.44 o 
  -1  -4  16        2.31        2.32      0.17 o 
   0  -4  16       41.01       41.66      1.36 o 
  -8  -3  16        9.13        8.09      0.58 o 
  -7  -3  16       39.82       44.73      1.21 o 
  -6  -3  16        0.48        0.68      0.17 o 
  -5  -3  16       14.96       15.19      0.35 o 
  -4  -3  16       13.78       14.10      0.33 o 
  -3  -3  16        1.09        0.23      0.19 o 
  -2  -3  16        0.81        0.82      0.13 o 
  -1  -3  16        0.14        0.15      0.13 o 
   0  -3  16       23.62       22.53      0.65 o 
   1  -3  16        0.10        0.45      0.17 o 
  -8  -2  16        2.55        1.51      0.33 o 
  -7  -2  16        4.51        3.97      0.34 o 
  -6  -2  16        0.00        0.00      0.15 o 
  -5  -2  16       29.54       28.46      0.62 o 
  -4  -2  16       17.90       20.02      0.40 o 
  -3  -2  16      330.76      364.78      3.66 o 
  -2  -2  16        0.23        0.34      0.13 o 
  -1  -2  16        0.02       -0.06      0.15 o 
   0  -2  16        1.80        2.12      0.24 o 
   1  -2  16        0.01        0.04      0.12 o 
   2  -2  16       10.57        9.48      0.43 o 
  -8  -1  16       28.67       25.09      1.00 o 
  -7  -1  16        0.04        0.06      0.19 o 
  -6  -1  16       14.99       16.38      0.60 o 
  -5  -1  16        0.63        0.67      0.14 o 
  -4  -1  16        8.85        9.30      0.31 o 
  -3  -1  16       72.20       76.69      1.14 o 
  -2  -1  16        0.18        0.07      0.15 o 
  -1  -1  16        0.60        0.59      0.13 o 
   0  -1  16        7.34        7.24      0.32 o 
   1  -1  16        6.13        7.02      0.39 o 
   2  -1  16        4.64        6.50      0.26 o 
   3  -1  16        2.42        2.66      0.23 o 
  -7   0  16        3.78        4.19      0.30 o 
  -6   0  16       61.43       67.38      1.39 o 
  -5   0  16        9.51       10.07      0.30 o 
  -4   0  16        1.11        0.87      0.14 o 
  -3   0  16       20.04       18.63      0.42 o 
  -2   0  16        0.19       -0.05      0.13 o 
  -1   0  16        0.00        0.16      0.14 o 
   0   0  16       19.88       21.51      0.55 o 
   1   0  16        7.23        8.33      0.32 o 
   2   0  16       10.87        8.51      0.38 o 
   3   0  16       10.62       11.49      0.44 o 
  -7   1  16        1.99        1.92      0.23 o 
  -6   1  16        0.03        0.17      0.26 o 
  -5   1  16        0.05       -0.33      0.16 o 
  -4   1  16        0.86        0.92      0.15 o 
  -3   1  16       19.49       17.48      0.42 o 
  -2   1  16        2.71        2.50      0.18 o 
  -1   1  16        0.31        0.07      0.14 o 
   0   1  16        2.01        2.35      0.21 o 
   1   1  16        3.51        2.43      0.20 o 
   2   1  16        7.12        8.23      1.50 o 
  -6   2  16        5.87        5.56      0.33 o 
  -5   2  16        1.79        1.12      0.30 o 
  -4   2  16        0.47        0.52      0.14 o 
  -3   2  16       32.26       30.62      0.57 o 
  -2   2  16        0.78        0.72      0.14 o 
  -1   2  16        3.62        3.35      0.20 o 
   0   2  16       25.23       20.31      0.65 o 
   1   2  16        0.91        0.60      0.19 o 
  -5   3  16        0.01        0.22      0.24 o 
  -4   3  16        0.23        0.46      0.30 o 
  -3   3  16        0.56        0.42      0.14 o 
  -2   3  16        0.14        0.37      0.15 o 
  -1   3  16        1.06        1.22      0.16 o 
   0   3  16       40.79       39.85      0.96 o 
  -4   4  16        0.03       -0.04      0.21 o 
  -3   4  16       17.11       17.09      0.37 o 
  -2   4  16        0.20        0.10      0.11 o 
  -2 -14  17        2.65        2.52      0.22 o 
  -1 -14  17        0.00        0.10      0.16 o 
   0 -14  17        5.19        5.10      0.34 o 
  -4 -13  17        2.84        1.74      0.17 o 
  -3 -13  17       11.31       11.87      0.35 o 
  -2 -13  17        1.47        1.67      0.17 o 
  -1 -13  17       45.89       52.73      1.57 o 
   0 -13  17        6.90        8.53      0.36 o 
   1 -13  17        1.05        1.10      0.17 o 
  -5 -12  17        0.98        1.44      0.32 o 
  -4 -12  17        0.74        0.77      0.16 o 
  -3 -12  17        0.26        0.21      0.14 o 
  -2 -12  17        0.67        0.77      0.15 o 
  -1 -12  17       38.79       45.85      0.97 o 
   0 -12  17        4.05        2.27      0.23 o 
   1 -12  17        0.88        0.44      0.18 o 
   2 -12  17       12.64       10.75      0.43 o 
  -5 -11  17        0.07        0.32      0.16 o 
  -4 -11  17        1.00        0.85      0.17 o 
  -3 -11  17       19.39       23.68      0.54 o 
  -2 -11  17        4.78        4.73      0.32 o 
  -1 -11  17        2.55        2.11      0.24 o 
   0 -11  17        3.56        5.66      0.34 o 
   1 -11  17        6.68        7.42      0.35 o 
  -6 -10  17        7.76       12.66      0.55 o 
  -5 -10  17        0.18        0.22      0.13 o 
  -4 -10  17        0.18        0.36      0.14 o 
  -3 -10  17        5.34        6.23      0.29 o 
  -2 -10  17        0.00        0.26      0.13 o 
  -1 -10  17       90.53       88.41      1.64 o 
   0 -10  17        0.01        0.30      0.16 o 
  -6  -9  17        6.43        6.05      0.49 o 
  -5  -9  17        0.05        0.02      0.13 o 
  -4  -9  17        5.54        5.82      0.23 o 
  -3  -9  17       67.13       71.51      1.05 o 
  -2  -9  17        1.20        1.12      0.16 o 
  -1  -9  17      306.69      301.55      4.85 o 
   0  -9  17        9.16        8.10      0.35 o 
  -7  -8  17        0.49        0.46      0.17 o 
  -6  -8  17        0.61        0.66      0.21 o 
  -5  -8  17        0.21        0.31      0.14 o 
  -4  -8  17        0.16        0.06      0.12 o 
  -3  -8  17        3.27        3.10      0.20 o 
  -2  -8  17       21.54       22.10      1.16 o 
  -1  -8  17       27.47       31.90      0.80 o 
   0  -8  17        1.19        1.62      0.69 o 
  -7  -7  17        0.49        0.16      0.21 o 
  -6  -7  17       62.32       61.39      1.00 o 
  -5  -7  17        0.00       -0.18      0.11 o 
  -4  -7  17        5.51        6.41      0.24 o 
  -3  -7  17        0.31        0.20      0.14 o 
  -2  -7  17      273.42      279.37      3.52 o 
  -1  -7  17       11.19       11.65      1.56 o 
  -7  -6  17        0.12       -0.05      0.20 o 
  -6  -6  17       37.81       29.29      0.54 o 
  -5  -6  17        1.58        1.98      0.15 o 
  -4  -6  17        6.01        5.81      0.31 o 
  -3  -6  17       68.36       76.85      1.05 o 
  -2  -6  17       58.54       59.79      0.98 o 
  -1  -6  17        0.03        0.12      0.18 o 
  -7  -5  17        1.41        1.69      0.24 o 
  -6  -5  17      196.09      182.83      2.17 o 
  -5  -5  17        0.83        0.33      0.14 o 
  -4  -5  17      124.38      134.05      1.69 o 
  -3  -5  17      210.10      239.27      2.79 o 
  -2  -5  17        6.18        5.09      0.24 o 
  -1  -5  17       78.03       77.80      1.15 o 
   0  -5  17        0.06        0.18      0.18 o 
  -7  -4  17        0.52        0.38      0.18 o 
  -6  -4  17       40.73       38.01      0.71 o 
  -5  -4  17       25.03       26.34      0.47 o 
  -4  -4  17       24.56       22.53      0.45 o 
  -3  -4  17      307.90      322.02      3.67 o 
  -2  -4  17        3.77        2.98      0.21 o 
  -1  -4  17       10.46       11.31      0.36 o 
   0  -4  17        0.01        0.03      0.16 o 
  -7  -3  17       12.05       11.26      0.73 o 
  -6  -3  17       27.86       28.32      0.70 o 
  -5  -3  17        8.71       10.05      0.30 o 
  -4  -3  17        0.27        0.34      0.17 o 
  -3  -3  17       11.49       11.48      0.37 o 
  -2  -3  17        5.91        6.35      0.24 o 
  -1  -3  17       22.65       25.70      0.74 o 
   0  -3  17        0.33        0.23      0.13 o 
   1  -3  17        0.70        0.91      0.43 o 
  -7  -2  17       40.93       40.46      0.78 o 
  -6  -2  17        0.20        0.76      0.21 o 
  -5  -2  17        1.17        0.95      0.16 o 
  -4  -2  17      151.28      157.98      1.94 o 
  -3  -2  17        0.09       -0.03      0.16 o 
  -2  -2  17        1.12        1.24      0.15 o 
  -1  -2  17        4.41        4.89      0.26 o 
   0  -2  17        0.31        0.29      0.13 o 
   1  -2  17        0.08        0.03      0.12 o 
   2  -2  17        0.38        0.62      0.16 o 
  -7  -1  17        9.48        9.78      0.39 o 
  -6  -1  17        0.43        0.43      0.19 o 
  -5  -1  17        0.22        0.39      0.14 o 
  -4  -1  17        1.62        1.93      0.18 o 
  -3  -1  17       14.25       14.65      0.41 o 
  -2  -1  17        0.79        0.30      0.14 o 
  -1  -1  17       18.55       18.81      0.51 o 
   0  -1  17        1.80        2.19      0.19 o 
   1  -1  17        0.22        0.44      0.17 o 
   2  -1  17        2.29        2.29      0.20 o 
  -6   0  17        0.12        0.28      0.17 o 
  -5   0  17        0.00       -0.12      0.15 o 
  -4   0  17        0.86        1.72      0.17 o 
  -3   0  17        0.08       -0.20      0.12 o 
  -2   0  17        0.24       -0.17      0.12 o 
  -1   0  17        8.94        8.69      0.35 o 
   0   0  17        1.07        1.09      0.16 o 
   1   0  17        0.08        0.10      0.16 o 
  -6   1  17       13.07       15.04      0.62 o 
  -5   1  17        0.03        0.03      0.15 o 
  -4   1  17       20.46       22.99      0.52 o 
  -3   1  17        6.36        6.35      0.26 o 
  -2   1  17        0.01        0.00      0.13 o 
  -1   1  17        0.54        0.49      0.20 o 
   0   1  17        0.11       -0.04      0.16 o 
  -5   2  17        0.00        0.27      0.22 o 
  -4   2  17        0.34        0.72      0.15 o 
  -3   2  17        0.69        0.49      0.13 o 
  -2   2  17        0.06        0.18      0.13 o 
  -1   2  17        0.00       -0.17      0.16 o 
  -2 -13  18        1.75        2.26      0.22 o 
  -1 -13  18       16.13       17.67      0.49 o 
   0 -13  18        0.48        0.19      0.15 o 
  -4 -12  18       32.26       30.09      0.75 o 
  -3 -12  18        0.03        0.13      0.16 o 
  -2 -12  18        3.88        3.31      0.34 o 
  -1 -12  18       47.76       59.43      1.13 o 
   0 -12  18        6.25        5.25      0.51 o 
   1 -12  18       24.15       21.59      0.67 o 
  -5 -11  18        0.29        0.31      0.13 o 
  -4 -11  18       15.91       17.85      0.43 o 
  -3 -11  18        0.41        0.48      0.13 o 
  -2 -11  18        5.30        5.76      0.32 o 
  -1 -11  18       10.79       12.21      0.43 o 
   0 -11  18        2.62        2.64      0.21 o 
  -5 -10  18        0.00        0.08      0.13 o 
  -4 -10  18        0.45        1.03      0.37 o 
  -3 -10  18        0.98        0.70      0.20 o 
  -2 -10  18       16.93       17.38      0.54 o 
  -1 -10  18       12.75       12.33      0.43 o 
   0 -10  18        1.85        1.49      0.18 o 
  -6  -9  18        0.01       -0.19      0.18 o 
  -5  -9  18        0.05        0.12      0.12 o 
  -4  -9  18        0.01        0.09      0.12 o 
  -3  -9  18        2.91        2.99      0.20 o 
  -2  -9  18        1.28        0.64      0.30 o 
  -1  -9  18       21.47       21.15      0.61 o 
   0  -9  18        0.09        0.01      0.13 o 
  -6  -8  18        0.80        0.67      0.13 o 
  -5  -8  18        0.97        0.57      0.16 o 
  -4  -8  18       18.30       19.93      0.41 o 
  -3  -8  18        3.75        3.58      0.18 o 
  -2  -8  18       15.03       16.96      0.68 o 
  -1  -8  18       31.57       25.41      0.66 o 
  -6  -7  18        0.00       -0.13      0.12 o 
  -5  -7  18        0.91        0.74      0.14 o 
  -4  -7  18        2.56        1.65      0.16 o 
  -3  -7  18        1.73        1.23      0.35 o 
  -2  -7  18      161.76      166.33      2.76 o 
  -1  -7  18        6.85        7.26      0.41 o 
  -6  -6  18        1.41        1.61      0.16 o 
  -5  -6  18        0.00       -0.09      0.12 o 
  -4  -6  18        5.77        6.47      0.33 o 
  -3  -6  18       12.93       14.15      0.34 o 
  -2  -6  18     1436.62     1507.64     20.27 o 
  -1  -6  18        0.09       -0.10      0.20 o 
  -7  -5  18       18.52       14.42      0.54 o 
  -6  -5  18        0.31        0.41      0.16 o 
  -5  -5  18        2.27        2.65      0.19 o 
  -4  -5  18       14.26       16.09      0.62 o 
  -3  -5  18        7.78        8.00      0.27 o 
  -2  -5  18      302.18      338.48      4.26 o 
  -1  -5  18        0.77        0.96      0.16 o 
  -6  -4  18        6.78        7.55      0.32 o 
  -5  -4  18        6.48        6.51      0.29 o 
  -4  -4  18       27.24       30.56      0.61 o 
  -3  -4  18       97.59      108.01      1.37 o 
  -2  -4  18       23.30       22.27      0.62 o 
  -1  -4  18        1.08        1.21      0.16 o 
   0  -4  18        0.03        0.07      0.14 o 
  -6  -3  18        0.17       -0.12      0.14 o 
  -5  -3  18       19.78       19.28      0.46 o 
  -4  -3  18        8.55        8.24      0.31 o 
  -3  -3  18      104.47      111.63      1.80 o 
  -2  -3  18      175.29      195.09      2.55 o 
  -1  -3  18        0.79        0.90      0.16 o 
   0  -3  18        0.06        0.17      0.11 o 
  -6  -2  18        0.25        0.42      0.17 o 
  -5  -2  18       45.89       48.95      0.80 o 
  -4  -2  18        2.67        2.95      0.19 o 
  -3  -2  18       45.86       49.53      0.96 o 
  -2  -2  18      178.94      195.15      4.27 o 
  -1  -2  18        1.32        1.42      0.18 o 
   0  -2  18        0.00        0.15      0.33 o 
   1  -2  18        5.51        8.03      0.88 o 
  -6  -1  18        1.32        1.28      0.19 o 
  -5  -1  18        4.54        4.19      0.22 o 
  -4  -1  18       13.32       14.11      0.58 o 
  -3  -1  18        0.09       -0.02      0.14 o 
  -2  -1  18        2.28        1.64      0.20 o 
  -1  -1  18        0.01       -0.21      0.18 o 
   0  -1  18        0.02        0.09      0.18 o 
  -5   0  18        0.10        0.00      0.15 o 
  -4   0  18        0.05       -0.14      0.13 o 
  -3   0  18        9.18       10.04      0.32 o 
  -2   0  18        0.36       -0.11      0.23 o 
  -1   0  18        0.28        0.25      0.18 o 
   0   0  18        0.33        0.39      0.16 o 
  -4   1  18        0.52        1.16      0.17 o 
  -3   1  18        5.85        6.24      0.35 o 
  -2   1  18        0.93        1.30      0.19 o 
  -3 -11  19        0.77        1.55      0.19 o 
  -2 -11  19       10.48       10.05      0.38 o 
  -1 -11  19       11.72       10.49      0.37 o 
   0 -11  19       24.91       24.11      0.55 o 
  -4 -10  19        0.53        0.27      0.16 o 
  -3 -10  19        0.32        0.40      0.17 o 
  -2 -10  19        3.13        3.61      0.25 o 
  -1 -10  19        2.42        2.65      0.21 o 
   0 -10  19       20.53       19.06      0.60 o 
  -5  -9  19       17.25       12.32      0.61 o 
  -4  -9  19        0.40        0.41      0.16 o 
  -3  -9  19        3.71        2.96      0.27 o 
  -2  -9  19       10.26       11.85      0.44 o 
  -1  -9  19        0.05       -0.13      0.18 o 
  -5  -8  19        1.00        0.98      0.12 o 
  -4  -8  19        0.25        0.02      0.12 o 
  -3  -8  19        6.81        7.19      0.31 o 
  -2  -8  19        3.03        2.63      0.24 o 
  -1  -8  19        1.09        0.41      0.36 o 
  -5  -7  19        1.13        0.95      0.14 o 
  -4  -7  19        1.89        2.33      0.19 o 
  -3  -7  19        7.73        7.85      0.34 o 
  -2  -7  19        1.02        0.79      0.25 o 
  -1  -7  19        0.19        0.53      0.25 o 
  -5  -6  19        0.09        0.06      0.11 o 
  -4  -6  19        0.18        0.00      0.11 o 
  -3  -6  19        0.16       -0.32      0.16 o 
  -2  -6  19      179.69      191.87      2.82 o 
  -1  -6  19        0.41        0.48      0.19 o 
  -5  -5  19        1.63        2.12      0.15 o 
  -4  -5  19        0.91        0.82      0.12 o 
  -3  -5  19       53.50       55.43      1.02 o 
  -2  -5  19      194.04      205.17      3.07 o 
  -1  -5  19        3.32        3.71      0.46 o 
  -5  -4  19        0.59        0.62      0.12 o 
  -4  -4  19        5.84        6.65      0.40 o 
  -3  -4  19        2.78        2.87      0.49 o 
  -2  -4  19        5.58        4.18      0.48 o 
  -1  -4  19        0.02       -0.03      0.16 o 
   0  -4  19        4.78        4.73      0.30 o 
  -5  -3  19       26.37       25.64      0.50 o 
  -4  -3  19        0.01       -0.13      0.19 o 
  -3  -3  19      588.58      639.77      9.65 o 
  -2  -3  19       15.31       16.61      0.54 o 
  -1  -3  19        0.04       -0.11      0.15 o 
   0  -3  19        7.05        7.42      0.31 o 
  -4  -2  19        5.11        5.30      0.28 o 
  -3  -2  19      235.26      252.82      3.60 o 
  -2  -2  19       12.49       13.68      0.68 o 
  -1  -2  19        0.67        0.72      0.17 o 
  -3  -1  19        2.82        2.86      0.25 o 
  -2  -1  19        2.81        2.83      0.23 o 
  -3  -9  20        2.30        2.39      0.21 o 
  -2  -9  20        0.98        1.56      0.18 o 
  -1  -9  20        2.86        3.26      0.23 o 
  -3  -8  20        4.94        6.83      0.27 o 
  -2  -8  20        5.85        6.00      0.46 o 
  -1  -8  20        0.44        0.30      0.30 o 
  -4  -7  20        1.44        1.57      0.17 o 
  -3  -7  20       18.12       17.85      0.45 o 
  -2  -7  20        0.03        0.03      0.23 o 
  -1  -7  20       23.41       20.76      0.56 o 
  -4  -6  20        2.29        2.24      0.19 o 
  -3  -6  20        2.63        3.59      0.23 o 
  -2  -6  20        0.03       -0.02      0.34 o 
  -1  -6  20        5.98        4.32      0.29 o 
  -3  -5  20        5.22        4.76      0.30 o 
  -2  -5  20       23.91       23.86      0.59 o 
  -1  -5  20        1.70        1.21      0.32 o 
  -3  -4  20       19.30       20.53      0.50 o 
                                                 
